# Supplementary material for: Effects of Chardonnay grape skin residue on the chemical, sensory and nutritional value of Cabernet Sauvignon wine
Source: Food Chem X. 2025 Sep 19;31:103043. doi: 10.1016/j.fochx.2025.103043 (PMC12508854; doi:10.1016/j.fochx.2025.103043)
Supplement: Supplementary material 2 — Non-targeted metabolites in CSW and CSWS wine samples before and after digestion. [file mmc2.xlsx]

## Sheet: Table S1
Table S1. Non-targeted metabolites in CSW and CSWS wine samples before and after digestion
Alignment ID	Metabolite name	Rt(min)	Expreiment Mz	Adduct type	Reference m/z	m/z matched	CSW (after digestion)	CSWS (after digestion)	CSW	CSWS	FC	Log2FC	FORMULA	ONTOLOGY	INCHIKEY	SMILES	KEGGID	CID	HMDBID	Superclass	Class	Significant
POS2360	Methionine	1.377	150.058	[M+H]+	150.058	True	2.73341e+10	2.01288e+10	3.13608e+09	4.12613e+09	6.53559	2.70832	C5H11NO2S	Amino acids and derivatives	FFEARJCKVFRZRR-BYPYZUCNSA-N	O=C(O)C(N)CCSC	C00073	6137	HMDB0000696	Organic acids and derivatives	Carboxylic acids and derivatives	UP
POS6399	Threonylleucine	4.859	233.15	[M+H]+	233.15	True	1.40159e+09	2.92809e+09	1.43951e+08	7.5154e+08	4.83498	2.27351	C10H20N2O4	Peptides	BQBCIBCLXBKYHW-UHFFFAOYSA-N	C[C@H]([C@@H](C(=O)N[C@@H](CC(C)C)C(=O)O)N)O	---	7021828	HMDB0029065	Organic acids and derivatives	Carboxylic acids and derivatives	UP
POS13843	Chenodeoxycholic acid	9.23	357.279	[M-2H2O+H]+	357.279	True	5.46016e+10	6.27558e+10	1.09168e+08	8.03945e+08	128.524	7.0059	C24H40O4	Hydroxy bile acids, alcohols and derivatives	RUDATBOHQWOJDD-BSWAIDMHSA-N	CC(CCC(=O)O)C1CCC2C1(CCC3C2C(CC4C3(CCC(C4)O)C)O)C	C02528	139292058	HMDB0000518	Lipids and lipid-like molecules	Steroids and steroid derivatives	UP
POS3414	Arginine	0.914	175.119	[M+H]+	175.119	True	3.83229e+10	3.46531e+10	2.3138e+10	2.38575e+10	1.55283	0.634899	C6H14N4O2	Amino acids and derivatives	ODKSFYDXXFIFQN-UHFFFAOYSA-N	O=C(O)C(N)CCCNC(=N)N	C00062	6322;28782	HMDB0000517	Organic acids and derivatives	Carboxylic acids and derivatives	UP
POS8263	Octadeca-9,12-dienal	11.389	265.252	[M+H]+	265.253	True	1.08734e+07	2.49195e+07	6.31804e+06	5.62831e+06	2.99614	1.58311	C18H32O	Fatty Acyls	HXLZULGRVFOIDK-UHFFFAOYSA-N	CCCCCC=CCC=CCCCCCCCC=O	---	520201	HMDB0247717	Lipids and lipid-like molecules	Fatty Acyls	UP
POS9204	Aspartylphenylalanin	5.245	281.113	[M+H]+	281.113	True	8.34559e+08	2.69151e+09	5.91433e+08	7.11601e+08	2.70605	1.43619	C13H16N2O5	Peptides	YZQCXOFQZKCETR-UHFFFAOYSA-N	O=C(O)CC(N)C(O)=NC(C(=O)O)CC=1C=CC=CC1	---	93078	HMDB0000706	Organic acids and derivatives	Carboxylic acids and derivatives	UP
POS3716	Tyrosine	2.024	182.081	[M+H]+	182.081	True	1.01688e+11	8.05254e+10	1.17229e+10	8.34885e+09	9.07813	3.1824	C9H11NO3	Amino acids and derivatives	OUYCCCASQSFEME-QMMMGPOBSA-N	N[C@@H](CC1=CC=C(O)C=C1)C(O)=O	C00082	6057;6942100	HMDB0000158	Organic acids and derivatives	Carboxylic acids and derivatives	UP
POS9298	Oleamide	11.388	282.279	[M+NH4]+	282.279	True	2.75317e+08	8.59967e+08	3.64247e+08	3.51355e+08	1.58647	0.665823	C18H35NO	Fatty Acyls	FATBGEAMYMYZAF-KTKRTIGZSA-N	CCCCCCCCC=CCCCCCCCC(N)=O	C19670	1930	HMDB0002117	Lipids and lipid-like molecules	Fatty Acyls	UP
POS9847	Catechin	5.623	291.086	[M+H]+	291.086	True	1.41125e+08	6.06887e+07	6.86253e+09	7.04527e+09	0.0145108	-6.10673	C15H14O6	Catechins	PFTAWBLQPZVEMU-DZGCQCFKSA-N	OC=1C=C(O)C2=C(OC(C3=CC=C(O)C(O)=C3)C(O)C2)C1	C06562	9064	HMDB0002780	Phenylpropanoids and polyketides	Flavonoids	DOWN
POS8013	Glutamylleucine	5.264	261.144	[M+H]+	261.144	True	2.10953e+09	2.09531e+09	1.05963e+09	1.13321e+09	1.91753	0.939251	C11H20N2O5	Peptides	MYFMARDICOWMQP-JAMMHHFISA-N	O=C(O)C(N=C(O)CCC(N)C(=O)O)CC(C)C	---	151023	HMDB0011171	Organic acids and derivatives	Carboxylic acids and derivatives	UP
POS12321	Pyridoxine-Alpha-Glucoside	2.464	332.134	[M+H]+	332.134	True	2.13974e+06	2.15082e+06	1.14861e+09	9.89155e+08	0.00200703	-8.96072	C14H21NO8	Pyridines and derivatives	ZWEVNIGTHQCGQT-RGCYKPLRSA-N	CC1=NC=C(COCC2OC(O)C(O)C(O)C2O)C(CO)=C1O	---	78298998	HMDB0242588	Organoheterocyclic compounds	Pyridines and derivatives	DOWN
POS4506	Cyclo(Pro-Val)	5.692	197.129	[M+H]+	197.128	True	2.91032e+08	2.64958e+08	2.28215e+09	2.18096e+09	0.124575	-3.00492	C10H16N2O2	Amino acids and derivatives	XLUAWXQORJEMBD-UHFFFAOYSA-N	CC(C)[C@H]1C(=O)N2CCC[C@H]2C(=O)N1	---	---	HMDB0240493	Organic acids and derivatives	Carboxylic acids and derivatives	DOWN
POS8153	6,10,14-Trimethyl-5,9,13-pentadecatrien-2-one	10.88	263.237	[M+H]+	263.237	True	7.81427e+06	2.51437e+07	8.22307e+06	8.27805e+06	1.99732	0.998063	C18H30O	Prenol lipids	LTUMRKDLVGQMJU-HSVQFRAPSA-N	CC(C)=CCC\C(C)=C/CC\C(C)=C\CCC(C)=O	---	1711944	HMDB0034495	Lipids and lipid-like molecules	Prenol lipids	UP
POS6140	Resveratrol	7.117	229.085	[M+H]+	229.086	True	5.66211e+06	5.64832e+06	3.32003e+08	2.35798e+08	0.0199197	-5.64966	C14H12O3	Stilbenes	LUKBXSAWLPMMSZ-OWOJBTEDSA-N	OC1=CC=C(C=C1)C=CC=2C=C(O)C=C(O)C2	C03582	445154	HMDB0003747	Stilbenes	Stilbenes	DOWN
POS1311	2,3-Dihydrobenzofuran	5.538	121.065	[M+H]+	121.065	True	9.48884e+07	5.98639e+07	9.71713e+08	9.93703e+08	0.0787377	-3.6668	C8H8O	Coumarans	HBEDSQVIWPRPAY-UHFFFAOYSA-N	[H]C1=C([H])C([H])=C2C(OC([H])([H])C2([H])[H])=C1[H]	---	10329	HMDB0013815	Organoheterocyclic compounds	Coumarans	DOWN
POS6163	Isoleucylproline	5.247	229.155	[M+H]+	229.155	True	1.01144e+10	9.52408e+09	1.82417e+10	1.79684e+10	0.542349	-0.882708	C11H20N2O3	Peptides	BBIXOODYWPFNDT-CIUDSAMLSA-N	CC[C@H](C)[C@@H](C(=O)N1CCC[C@H]1C(=O)O)N	---	444876	HMDB0011174	Organic acids and derivatives	Carboxylic acids and derivatives	DOWN
POS4963	Indole-3-Lactic Acid	5.935	206.081	[M+H]+	206.081	True	2.21276e+08	1.35972e+08	4.52118e+09	3.41548e+09	0.0450125	-4.47353	C11H11NO3	Indolyl carboxylic acids and derivatives	XGILAAMKEQUXLS-UHFFFAOYSA-N	C1=CC=C2C(=C1)C(=CN2)CC(C(=O)O)O	C02043	92904	HMDB0000671	Organoheterocyclic compounds	Indoles and derivatives	DOWN
POS8467	Histidylleucine	1.62	269.161	[M+H]+	269.161	True	1.507e+09	1.39556e+09	3.36664e+06	9.45901e+07	29.631	4.88904	C12H20N4O3	Peptides	MMFKFJORZBJVNF-UWVGGRQHSA-N	CC(C)CC(NC(=O)C(N)CC1=CN=CN1)C(O)=O	C05010	440549	HMDB0028889	Organic acids and derivatives	Carboxylic acids and derivatives	UP
POS6265	Tetrahydroharman-3-carboxylic acid	5.73	231.112	[M+H]+	231.113	True	1.60202e+09	1.2012e+09	1.64676e+10	1.94247e+10	0.0781008	-3.67852	C13H14N2O2	Harmala alkaloids	ZUPHXNBLQCSEIA-UHFFFAOYSA-N	CC1NC(C(=O)O)Cc2c1[nH]c1ccccc21	---	73530	HMDB0037942	Alkaloids and derivatives	Harmala alkaloids	DOWN
POS20720	LPC(16:0)	7.826	496.339	[M+H]+	496.34	True	572260	545749	2.20835e+08	9.05671e+07	0.00359024	-8.12171	C24H50NO7P	Glycerophospholipids	NEGQHKSYEYVFTD-HSZRJFAPSA-N	CCCCCCCCCCCCCCCC(=O)O[C@H](CO)COP([O-])(=O)OCC[N+](C)(C)C	---	15061532	HMDB0240262	Lipids and lipid-like molecules	Glycerophospholipids	DOWN
POS9115	alpha-Eleostearic acid	7.769	279.231	[M+H]+	279.232	True	4.46857e+07	4.2801e+07	1.24881e+08	1.34332e+08	0.337509	-1.567	C18H30O2	Fatty Acyls	CUXYLFPMQMFGPL-UHFFFAOYSA-N	CCCCC=CC=CC=CCCCCCCCC(O)=O	C08315	93077	HMDB0248208	Lipids and lipid-like molecules	Fatty Acyls	DOWN
POS20719	LPC(16:0)	8.725	496.339	[M+Na]+	496.34	True	1.15364e+06	909241	8.54514e+06	5.21973e+06	0.149866	-2.73826	C24H50NO7P	Glycerophospholipids	NEGQHKSYEYVFTD-HSZRJFAPSA-N	CCCCCCCCCCCCCCCC(=O)O[C@H](CO)COP([O-])(=O)OCC[N+](C)(C)C	---	15061532	HMDB0240262	Lipids and lipid-like molecules	Glycerophospholipids	DOWN
POS4915	Tryptophan	5.224	205.097	[M+H]+	205.097	True	4.38002e+10	4.16092e+10	1.06654e+09	5.01491e+09	14.0443	3.81191	C11H12N2O2	Amino acids and derivatives	QIVBCDIJIAJPQS-VIFPVBQESA-N	O=C(O)C(N)CC1=CNC=2C=CC=CC21	C00078	---	HMDB0000929	Organoheterocyclic compounds	Indoles and derivatives	UP
POS8135	Phe-Pro	5.637	263.139	[M+H]+	263.139	True	3.51273e+09	4.28251e+09	1.96888e+09	1.92683e+09	2.00098	1.00071	C14H18N2O3	Peptides	WEQJQNWXCSUVMA-RYUDHWBXSA-N	C1C[C@H](N(C1)C(=O)[C@H](CC2=CC=CC=C2)N)C(=O)O	---	7020642	HMDB0011177	Organic acids and derivatives	Carboxylic acids and derivatives	UP
POS2883	Carnitine	0.971	162.112	[M+H]+	162.112	True	6.76342e+08	5.83275e+08	1.75591e+09	1.9594e+09	0.339034	-1.5605	C7H15NO3	Carnitines	PHIQHXFUZVPYII-ZCFIWIBFSA-N	C[N+](C)(C)CC(CC(=O)[O-])O	C00318	85	HMDB0000062	Organic nitrogen compounds	Organonitrogen compounds	DOWN
POS13842	Deoxycholic acid	7.505	357.279	[M-2H2O+H]+	357.279	True	1.03815e+08	1.65202e+08	8.2066e+06	4.56085e+06	21.0706	4.39716	C24H40O4	Hydroxy bile acids, alcohols and derivatives	KXGVEGMKQFWNSR-LLQZFEROSA-N	[H][C@@]12CC[C@H]([C@H](C)CCC(O)=O)[C@@]1(C)[C@@H](O)C[C@@]1([H])[C@@]2([H])CC[C@]2([H])C[C@H](O)CC[C@]12C	C04483	222528	HMDB0000626	Lipids and lipid-like molecules	Steroids and steroid derivatives	UP
POS1662	Hydroxyproline	0.904	132.065	[M+H]+	132.065	True	5.41315e+06	4.16049e+06	3.32793e+09	1.33632e+09	0.00205256	-8.92836	C5H9NO3	Amino acids and derivatives	PMMYEEVYMWASQN-DMTCNVIQSA-N	O[C@H]1CN[C@@H](C1)C(O)=O	C01157	5810;6971053	HMDB0000725	Organic acids and derivatives	Carboxylic acids and derivatives	DOWN
POS25085	Narcissin	6.448	625.176	[M+H]+	625.176	True	5.23272e+06	6.09648e+06	6.51752e+06	9.86836e+07	0.107691	-3.21503	C28H32O16	Flavonoid O-glycosides	UIDGLYUNOUKLBM-UHFFFAOYSA-N	O=C1C(OC2OC(COC3OC(C)C(O)C(O)C3O)C(O)C(O)C2O)=C(OC=4C=C(O)C=C(O)C14)C=5C=CC(O)=C(OC)C5	---	23983710	HMDB0037746	Phenylpropanoids and polyketides	Flavonoids	DOWN
POS10102	Colneleic acid	8.508	295.226	[M+H]+	295.227	True	1.79336e+09	1.63935e+09	1.69867e+07	3.65994e+07	64.0596	6.00134	C18H30O3	Fatty Acyls	HHZKKFXQEIBVEV-CXXUKANQSA-N	CCCCC\C=C/C=C/O\C=C\CCCCCCC(O)=O	C19827	6441681	HMDB0030995	Lipids and lipid-like molecules	Fatty Acyls	UP
POS7247	Abscisic acid	7.19	247.133	[M+H-H2O]+	247.133	True	9.02872e+07	6.91735e+07	1.03227e+09	9.94565e+08	0.0786748	-3.66795	C15H20O4	Abscisic acids and derivatives	JLIDBLDQVAYHNE-WEYXYWBQSA-N	CC(C=CC1(O)C(C)=CC(=O)CC1(C)C)=CC(=O)O	C06082	---	HMDB0036093	Lipids and lipid-like molecules	Prenol lipids	DOWN
POS12914	Isoleucyl-Prolyl-Isoleucine	6.061	342.239	[M+H]+	342.239	True	1.59029e+09	2.01478e+09	1.28846e+08	1.96773e+08	11.0715	3.46877	C17H31N3O4	Peptides	JNTMAZFVYNDPLB-PEDHHIEDSA-N	CC[C@H](C)[C@@H](C(=O)N1CCC[C@H]1C(=O)N[C@@H]([C@@H](C)CC)C(=O)O)N	---	94701	HMDB0251473	Pyrroles	Carboxylic acids and derivatives	UP
POS5068	N-Acetylphenylalanine	6.293	208.097	[M+H]+	208.097	True	7.42955e+07	6.86505e+07	6.66229e+08	6.32646e+08	0.110054	-3.18372	C11H13NO3	Amino acids and derivatives	CBQJSKKFNMDLON-UHFFFAOYSA-N	CC(=O)N[C@@H](CC1=CC=CC=C1)C(O)=O	C03519	74839	HMDB0000512	Organic acids and derivatives	Carboxylic acids and derivatives	DOWN
POS5655	Serylleucine	3.9	219.134	[M+H]+	219.134	True	2.02056e+08	1.74007e+08	3.30979e+08	1.01804e+09	0.278767	-1.84287	C9H18N2O4	Peptides	NFDYGNFETJVMSE-UHFFFAOYSA-N	CC(C)C[C@@H](C(=O)O)NC(=O)[C@H](CO)N	---	7015695	HMDB0029043	Organic acids and derivatives	Carboxylic acids and derivatives	DOWN
POS23640	Procyanidin B2	5.729	579.151	[M+H]+	579.15	True	2.50038e+07	7.10408e+06	8.57246e+08	7.18349e+08	0.0203783	-5.61683	C30H26O12	Biflavonoids and polyflavonoids	XFZJEEAOWLFHDH-NFJBMHMQSA-N	C1[C@H]([C@H](OC2=C1C(=CC(=C2[C@@H]3[C@H]([C@H](OC4=CC(=CC(=C34)O)O)C5=CC(=C(C=C5)O)O)O)O)O)C6=CC(=C(C=C6)O)O)O	C17639	122738	HMDB0033973	Phenylpropanoids and polyketides	Flavonoids	DOWN
POS4108	Alanylvaline	1.596	189.123	[M+H]+	189.123	True	5.63041e+09	2.06821e+09	9.57528e+08	9.37709e+08	4.06209	2.02222	C8H16N2O3	Peptides	LIWMQSWFLXEGMA-WDSKDSINSA-N	O=C(O)C(N=C(O)C(N)C)C(C)C	---	96799;6992383	HMDB0028700	Organic acids and derivatives	Carboxylic acids and derivatives	UP
POS1356	3-Aminopicolinaldehyde	1.883	123.055	[M+NH4]+	123.055	True	5.73559e+08	3.88945e+08	6.20861e+09	5.18281e+09	0.0844937	-3.56501	C6H6N2O	Pyridines and derivatives	QNJCRBZVUFRESB-UHFFFAOYSA-N	NC1=C(C=O)N=CC=C1	---	12204009	HMDB0245820	Organoheterocyclic compounds	Pyridines and derivatives	DOWN
POS4113	Glycylisoleucine	4.086	189.123	[M+H]+	189.123	True	7.25802e+08	2.92858e+09	1.84033e+07	2.91492e+07	76.8492	6.26396	C8H16N2O3	Peptides	KGVHCTWYMPWEGN-FSPLSTOPSA-N	O=C(O)C(N=C(O)CN)C(C)CC	---	259613	HMDB0028844	Organic acids and derivatives	Carboxylic acids and derivatives	UP
POS955	Carbapenem	4.607	110.06	[M+H]+	110.06	True	1.505e+08	3.80351e+08	5.15177e+08	1.95914e+08	0.746529	-0.42173	C6H7NO	Lactams	YZBQHRLRFGPBSL-UHFFFAOYSA-N	O=C1CC2CC=CN12	---	13293130	HMDB0249611	Organoheterocyclic compounds	Lactams	NoSig
POS23283	LPC(22:6)	8.879	568.34	[M+NH4]+	568.34	True	170743	786169	306702	211648	1.84607	0.884458	C30H50NO7P	Glycerophospholipids	LSOWKZULVQWMLY-APPDJCNMSA-N	[H][C@@](O)(COC(=O)CC\C=C/C\C=C/C\C=C/C\C=C/C\C=C/C\C=C/CC)COP([O-])(=O)OCC[N+](C)(C)C	---	10415542	HMDB0010404	Lipids and lipid-like molecules	Glycerophospholipids	UP
POS9665	Isoleucylarginine	1.565	288.203	[M+H]+	288.204	True	3.40026e+08	2.1685e+08	1.78984e+09	1.95765e+09	0.1486	-2.7505	C12H25N5O3	Carboxylic acids and derivatives	HYXQKVOADYPQEA-CIUDSAMLSA-N	CCC(C)C(N)C(=O)NC(CCCNC(N)=N)C(O)=O	---	9900561	HMDB0028901	Organic acids and derivatives	Carboxylic acids and derivatives	DOWN
POS24142	Kaempferol 3-O-rutinoside	6.41	595.165	[M+H]+	595.166	True	867338	261049	2.87768e+06	1.78529e+07	0.054431	-4.19943	C27H30O15	Flavonoid O-glycosides	RTATXGUCZHCSNG-QHWHWDPRSA-N	C[C@H]1[C@@H]([C@H]([C@H]([C@@H](O1)OC[C@@H]2[C@H]([C@@H]([C@H]([C@@H](O2)OC3=C(OC4=CC(=CC(=C4C3=O)O)O)C5=CC=C(C=C5)O)O)O)O)O)O)O	C21833	5318767	HMDB0302426	Phenylpropanoids and polyketides	Flavonoids	DOWN
POS7185	beta-Alanyl-L-arginine	0.91	246.155	[2M+H]+	246.156	True	8.32585e+07	4.51656e+07	9.93671e+08	8.84417e+08	0.0683802	-3.87028	C9H19N5O3	Peptidomimetics	DLRGFJGVZXSSTP-LURJTMIESA-N	NCCC(O)=N[C@@H](CCCNC(N)=N)C(O)=O	C05340	440637	HMDB0060441	Organic acids and derivatives	Peptidomimetics	DOWN
POS6334	Glycyl-Arginine	0.917	232.14	[2M+H]+	232.14	True	5.66251e+08	5.3051e+08	2.56855e+08	2.74761e+08	2.06307	1.04479	C8H17N5O3	Carboxylic acids and derivatives	JLXVRFDTDUGQEE-UHFFFAOYSA-N	NCC(O)=NC(CCCNC(N)=N)C(O)=O	---	333414	HMDB0028835	Organic acids and derivatives	Carboxylic acids and derivatives	UP
POS20061	LPC(P-16:0)	10.018	480.345	[M+H]+	480.345	True	3.30139e+06	2.40918e+06	1.7304e+08	8.76224e+07	0.0219079	-5.51241	C24H50NO6P	1Z-alkenylglycerophosphocholines	HTZINLFNXLXRBC-CQLBIITFSA-N	CCCCCCCCCCCCCC/C=C\OC[C@H](COP(=O)([O-])OCC[N+](C)(C)C)O	---	10917802	HMDB0010407	Lipids and lipid-like molecules	Glycerophospholipids	DOWN
POS1278	Isoindoline	3.87	120.081	[M+NH4]+	120.081	True	2.00413e+11	1.84958e+11	2.18301e+07	2.05642e+07	9090.16	13.1501	C8H9N	Isoindoles and derivatives	GWVMLCQWXVFZCN-UHFFFAOYSA-N	C1NCC2=CC=CC=C12	---	422478	HMDB0253648	Organoheterocyclic compounds	Isoindoles and derivatives	UP
POS10385	Palmidrol	10.9	300.29	[M+H]+	300.29	True	3.24989e+08	4.68408e+08	2.42371e+06	1.74255e+06	190.434	7.57315	C18H37NO2	Carboximidic acids	HXYVTAGFYLMHSO-UHFFFAOYSA-N	CCCCCCCCCCCCCCCC(=O)NCCO	C16512	4671	HMDB0002100	Organic acids and derivatives	Carboximidic acids and derivatives	UP
POS21704	Chenodeoxycholylphenylalanine	9.378	522.356	[M-H2O+H]+	522.357	True	3.68705e+08	4.38789e+08	3.46933e+06	5.59344e+06	89.1001	6.47736	C33H49NO5	Glycinated bile acids and derivativesInChIKey	CEMZGPKUKMFNNF-UHFFFAOYSA-N	C[C@H](CCC(N[C@H](C(O)=O)CC1=CC=CC=C1)=O)[C@H]2CC[C@@]3([H])[C@]4([H])[C@H](O)C[C@]5([H])C[C@H](O)CC[C@]5(C)[C@H]4CC[C@@]32C	---	145740363	HMDB0242391	Lipids and lipid-like molecules	Steroids and steroid derivatives	UP
POS494	(3E,5Z)-1,3,5-Heptatriene	9.238	95.0859	[M+H]+	95.0861	True	2.49001e+08	2.95936e+08	2.64709e+07	2.1419e+07	11.379	3.5083	C7H10	Unsaturated hydrocarbons	USKZHEQYENVSMH-YDFGWWAZSA-N	[H]\C(C)=C(\[H])/C(/[H])=C(\[H])C=C	---	5367390	HMDB0061889	Hydrocarbons	Unsaturated hydrocarbons	UP
POS1277	Isoindoline	7.104	120.081	[M+H]+	120.081	True	2.01628e+08	1.9526e+08	2.98228e+08	2.70171e+08	0.698255	-0.518173	C8H9N	Isoindoles and derivatives	GWVMLCQWXVFZCN-UHFFFAOYSA-N	C1NCC2=CC=CC=C12	---	422478	HMDB0253648	Organoheterocyclic compounds	Isoindoles and derivatives	NoSig
POS9139	Glycerophosphocholine	0.952	280.092	[M-H+Na]+	280.092	True	1.92938e+09	2.55001e+09	6.12605e+06	1.58273e+07	204.041	7.67272	C8H21NO6P+	Glycerophosphocholines	SUHOQUVVVLNYQR-MRVPVSSYSA-O	C[N+](C)(C)CCOP(=O)(O)OC[C@H](O)CO	C00670	439285;58381695	HMDB0000086	Lipids and lipid-like molecules	Glycerophospholipids	UP
POS7825	Glycerophosphocholine	0.962	258.11	[M+H]+	258.11	True	7.80368e+09	7.92648e+09	2.00034e+09	2.14986e+09	3.79022	1.92228	C8H20NO6P	Glycerophosphocholines	SUHOQUVVVLNYQR-MRVPVSSYSA-N	O=P([O-])(OCC[N+](C)(C)C)OCC(O)CO	C00670	71920	HMDB0000086	Lipids and lipid-like molecules	Glycerophospholipids	UP
POS22499	LPC(20:4)	9.065	544.339	[2M+H]+	544.34	True	1.0106e+06	155526	2.09895e+07	8.05486e+06	0.04015	-4.63846	C28H50NO7P	Glycerophospholipids	GOMVPVRDBLLHQC-VEJNOCSESA-N	CC\C=C/C\C=C/C\C=C/C\C=C/CCCCCCC(=O)OC[C@](O)([H])COP([O-])(=O)OCC[N+](C)(C)C	---	53480469	HMDB0010396	Lipids and lipid-like molecules	Glycerophospholipids	DOWN
POS6733	Gly-Tyr	3.612	239.102	[M+H]+	239.103	True	1.46005e+09	1.30608e+09	7.07204e+06	5.13976e+06	226.513	7.82345	C11H14N2O4	Dipeptides	XBGGUPMXALFZOT-UHFFFAOYSA-N	O=C(O)C(N=C(O)CN)CC1=CC=C(O)C=C1	---	---	HMDB0028853	Organic acids and derivatives	Carboxylic acids and derivatives	UP
POS21705	LPC(18:1)	8.857	522.356	[M+Na]+	522.356	True	1.26723e+08	1.74872e+08	3.02774e+07	3.12562e+07	4.9013	2.29316	C26H52NO7P	Glycerophospholipids	PZRFVAHZNWPPAC-VBKSFVIKSA-N	CCCCCC\C=C/CCCCCCCCCC(=O)OC[C@@]([H])(O)COP([O-])(=O)OCC[N+](C)(C)C	---	53480465	HMDB0010385	Lipids and lipid-like molecules	Glycerophospholipids	UP
POS7725	Hexadecanamide	11.322	256.263	[M+H]+	256.263	True	1.36704e+08	2.0512e+08	1.31604e+08	1.11736e+08	1.40472	0.49028	C16H33NO	Fatty amides	HSEMFIZWXHQJAE-UHFFFAOYSA-N	CCCCCCCCCCCCCCCC(=O)N	---	69421	HMDB0012273	Lipids and lipid-like molecules	Fatty Acyls	NoSig
POS3545	Methionine ethyl ester	5.258	178.09	[M+H]+	178.09	True	7.66009e+06	5.07334e+06	7.56238e+08	6.17534e+08	0.00926896	-6.75338	C7H15NO2S	Amino acids and derivatives	ARJXIGOIOGJAKR-UHFFFAOYSA-N	CCOC(=O)C(N)CCSC	---	---	HMDB0033672	Phenylpropanoids and polyketides	Isoflavonoids	DOWN
POS4251	N-Acetylmethionine	5.353	192.069	[M+H]+	192.069	True	2.71227e+07	3.07624e+07	3.97661e+08	3.59369e+08	0.0764634	-3.70909	C7H13NO3S	Amino acids and derivatives	XUYPXLNMDZIRQH-LURJTMIESA-N	CSCCC(N=C(C)O)C(=O)O	C02712	---	HMDB0011745	Organic acids and derivatives	Carboxylic acids and derivatives	DOWN
POS5891	N-Acetyltyrosine	5.406	224.091	[M+H]+	224.092	True	1.9168e+07	2.30025e+07	518154839	4.23945e+08	0.0447623	-4.48157	C11H13NO4	Carboxylic acids and derivatives	CAHKINHBCWCHCF-JTQLQIEISA-N	CC(=O)NC(CC1=CC=C(O)C=C1)C(O)=O	---	89216	HMDB0000866	Organic acids and derivatives	Carboxylic acids and derivatives	DOWN
POS8670	Naringenin	7.612	273.075	[M+H]+	273.076	True	3.11324e+06	3.2265e+06	2.07121e+08	1.39463e+08	0.0182921	-5.77264	C15H12O5	Flavanones	FTVWIRXFELQLPI-UHFFFAOYSA-N	Oc(c3)ccc(c3)[C@H](C1)Oc(c2)c(c(O)cc(O)2)C(=O)1	C00509	667495	HMDB0002670	Phenylpropanoids and polyketides	Flavonoids	DOWN
POS11519	Myricetin	6.089	319.045	[M+H]+	319.045	True	8.33651e+07	3.22702e+07	2.12249e+09	1.7015e+09	0.0302394	-5.04743	C15H10O8	Flavonols	IKMDFBPHZNJCSN-UHFFFAOYSA-N	Oc(c3)cc(O1)c(c(O)3)C(=O)C(O)=C1c(c2)cc(O)c(O)c(O)2	C10107	5281672	HMDB0002755	Phenylpropanoids and polyketides	Flavonoids	DOWN
POS9093	Tyrosylproline	5.075	279.134	[M+H]+	279.134	True	1.42677e+09	1.52353e+09	1.52399e+09	1.62684e+09	0.936357	-0.0948696	C14H18N2O4	Peptides	VNYDHJARLHNEGA-RYUDHWBXSA-N	C1C[C@H](N(C1)C(=O)[C@H](CC2=CC=C(C=C2)O)N)C(=O)O	---	9795637	HMDB0029113	Organic acids and derivatives	Carboxylic acids and derivatives	NoSig
POS9412	Stearic acid amide	12.229	284.295	[M+H]+	284.295	True	1.72063e+07	2.64808e+07	3.90325e+07	3.02478e+07	0.630586	-0.665235	C18H37NO	Carboximidic acids	LYRFLYHAGKPMFH-UHFFFAOYSA-N	CCCCCCCCCCCCCCCCCC(=O)N	C13846	31292	HMDB0034146	Organic acids and derivatives	Carboximidic acids and derivatives	DOWN
POS5704	Pantothenic acid	4.888	220.118	[M+H]+	220.118	True	6.89131e+06	3.37332e+07	5.29581e+07	6.07404e+07	0.3573	-1.48479	C9H17NO5	Secondary alcohols	GHOKWGTUZJEAQD-ZETCQYMHSA-N	CC(C)(CO)[C@H](C(=O)NCCC(=O)O)O	C00864	988	HMDB0000210	Organic oxygen compounds	Organooxygen compounds	DOWN
POS4082	N1-Acetylspermidine	0.925	188.176	[M+CH3OH+H]+	188.176	True	4.04568e+07	2.03455e+07	8.21153e+08	7.92993e+08	0.0376684	-4.7305	C9H21N3O	Carboximidic acids and derivatives	MQTAVJHICJWXBR-UHFFFAOYSA-N	CC(=O)NCCCNCCCCN	C00612	496	HMDB0001276	Organic acids and derivatives	Carboximidic acids and derivatives	DOWN
POS723	Di-N-propylamine	13.067	102.128	[M+H]+	102.128	True	7.96947e+07	4.06337e+07	5.54452e+08	4.76246e+08	0.116745	-3.09857	C6H15N	Organonitrogen compounds	WEHWNAOGRSTTBQ-UHFFFAOYSA-N	CCCNCCC	---	8902	HMDB0302261	Organic nitrogen compounds	Organonitrogen compounds	DOWN
POS10643	Benzododecinium	9.801	304.299	[M]+	304.299	True	1.19459e+07	8.07624e+07	1.63707e+07	3.45455e+07	1.8208	0.864575	C21H38N+	Phenylmethylamines	CYDRXTMLKJDRQH-UHFFFAOYSA-N	CCCCCCCCCCCC[N+](C)(C)CC1=CC=CC=C1	---	8754	---	Benzenoids	Benzene and substituted derivatives	UP
POS12031	Secoisolariciresinol	6.851	327.158	[M-2H2O+H]+	327.159	True	2.20151e+07	1.42555e+07	2.20167e+08	2.40428e+08	0.0787472	-3.66663	C20H26O6	Dibenzylbutanediol lignans	PUETUDUXMCLALY-UHFFFAOYSA-N	COc(cc(CC(CO)C(Cc(cc1)cc(OC)c1O)CO)cc1)c1O	C18167	65373	HMDB0013692	Lignans, neolignans and related compounds	Dibenzylbutane lignans	DOWN
POS13710	Cholic acid	7.438	355.263	[M+H-3H2O]+	355.263	True	2.14539e+08	2.20291e+08	413073	9.62569e+06	43.3151	5.4368	C24H40O5	Hydroxy bile acids, alcohols and derivatives	BHQCQFFYRZLCQQ-OELDTZBJSA-N	C[C@H](CCC(=O)O)[C@H]1CC[C@@H]2[C@@]1([C@H](C[C@H]3[C@H]2[C@@H](C[C@H]4[C@@]3(CC[C@H](C4)O)C)O)O)C	C00695	221493	HMDB0000619	Lipids and lipid-like molecules	Steroids and steroid derivatives	UP
POS1582	Pipecolic acid	0.787	130.086	[M+H]+	130.086	True	1.86123e+09	2.00938e+09	2.94025e+08	2.83676e+08	6.70002	2.74417	C6H11NO2	Amino acids and derivatives	HXEACLLIILLPRG-YFKPBYRVSA-N	OC(=O)[C@@H]1CCCCN1	C00408	439227	HMDB0000070	Organic acids and derivatives	Carboxylic acids and derivatives	UP
POS2757	1-Phenyl-1-cyclohexene	8.803	159.117	[M+H]+	159.117	True	3.4788e+08	3.79809e+08	7.23973e+06	2.08169e+07	25.9364	4.69691	C12H14	Benzene and substituted derivatives	WCMSFBRREKZZFL-UHFFFAOYSA-N	C1CCC(=CC1)C1=CC=CC=C1	---	13043	HMDB0243990	Benzenoids	Benzene and substituted derivatives	UP
POS21661	Chenodeoxycholyllysine	7.714	521.395	[M+H]+	521.395	True	6.20585e+08	7.76008e+08	11475.5	1.03233e+07	135.135	7.07826	C30H52N2O5	Glycinated bile acids and derivatives	LJAIXMQYBNEUSB-UHFFFAOYSA-N	C[C@H](CCC(N[C@H](C(O)=O)CCCCN)=O)[C@H]1CC[C@@]2([H])[C@]3([H])[C@H](O)C[C@]4([H])C[C@H](O)CC[C@]4(C)[C@H]3CC[C@@]21C	---	118476919	HMDB0242400	Lipids and lipid-like molecules	Steroids and steroid derivatives	UP
POS793	GABA	0.929	104.071	[M+H]+	104.071	True	1.68251e+08	1.24588e+08	5.76995e+09	3.79754e+09	0.0306077	-5.02996	C4H9NO2	Amino acids and derivatives	BTCSSZJGUNDROE-UHFFFAOYSA-N	O=C(O)CCCN	C00334	119;6992099	HMDB0000112	Organic acids and derivatives	Carboxylic acids and derivatives	DOWN
POS1015	Cytosine	1.381	112.051	[M+H]+	112.051	True	7.79633e+09	7.53224e+09	1.09638e+09	1.68485e+09	5.51144	2.46243	C4H5N3O	Pyrimidones	OPTASPLRGRRNAP-UHFFFAOYSA-N	NC1=CC=NC(=O)N1	C00380	597	HMDB0000630	Organoheterocyclic compounds	Diazines	UP
POS8471	Histidylleucine	4.835	269.161	[M+Na]+	269.161	True	2.06874e+08	6.54377e+08	3.4263e+08	3.70345e+08	1.20797	0.272584	C12H20N4O3	Peptides	MMFKFJORZBJVNF-UWVGGRQHSA-N	CC(C)CC(NC(=O)C(N)CC1=CN=CN1)C(O)=O	C05010	440549	HMDB0028889	Organic acids and derivatives	Carboxylic acids and derivatives	NoSig
POS1245	Indane	9.238	119.086	[M+Na]+	119.086	True	3.59486e+08	3.89846e+08	4.77871e+07	3.43402e+07	9.12403	3.18967	C9H10	Indanes	PQNFLJBBNBOBRQ-UHFFFAOYSA-N	C1CC2=CC=CC=C2C1	---	10326	HMDB0059837	Benzenoids	Indanes	UP
POS14286	Melibiose	0.945	365.105	[M+Na]+	365.105	True	5.69731e+08	5.19742e+08	1.59044e+08	4.49942e+08	1.789	0.83915	C12H22O11	Glycosyl compounds	DLRVVLDZNNYCBX-ABXHMFFYSA-N	OCC1OC(OCC2OC(O)C(O)C(O)C2O)C(O)C(O)C1O	C05402	---	HMDB0000048	Organic oxygen compounds	Organooxygen compounds	UP
POS2208	4-Hydroxyquinoline	4.981	146.06	[M+H]+	146.06	True	5.92443e+07	2.96492e+07	2.49853e+09	2.02651e+09	0.0196448	-5.66971	C9H7NO	Hydroquinolones	PMZDQRJGMBOQBF-UHFFFAOYSA-N	OC1=CC=NC2=CC=CC=C12	C06343	69141	HMDB0246466	Organoheterocyclic compounds	Quinolines and derivatives	DOWN
POS1565	4-Oxo-L-proline	1.236	130.05	[M+H]+	130.05	True	3.22406e+09	2.95767e+09	8.63677e+07	7.42483e+07	38.4877	5.26632	C5H7NO3	Carboxylic acids and derivatives	HFXAFXVXPMUQCQ-UHFFFAOYSA-N	OC(=O)C1CC(=O)CN1	C01877	413589;74546988	HMDB0246561	Organic acids and derivatives	Carboxylic acids and derivatives	UP
POS492	Methylpyrazine	0.814	95.0608	[M+H]+	95.0609	True	1.95045e+07	2.40987e+07	3.8277e+07	2.18919e+09	0.0195752	-5.67483	C5H6N2	Diazines	CAWHJQAVHZEVTJ-UHFFFAOYSA-N	CC1=CN=CC=N1	---	7976	HMDB0033112	Organoheterocyclic compounds	Diazines	DOWN
POS10944	Fructosyl-lysine	0.791	309.165	[M+H]+	309.166	True	7.05218e+08	8.21539e+08	8.46858e+07	3.8685e+07	12.3754	3.6294	C12H24N2O7	Amino acids and derivatives	BFSYFTQDGRDJNV-AYHFEMFVSA-N	O=C(O)C(N)CCCCNCC(=O)C(O)C(O)C(O)CO	C16488	---	HMDB0252495	Organic acids and derivatives	Carboxylic acids and derivatives	UP
POS12685	Erucamide	11.279	338.342	[M+H]+	338.342	True	6.17506e+07	4.91254e+07	3.26649e+08	1.35861e+08	0.239727	-2.06054	C22H43NO	Fatty amides	UAUDZVJPLUQNMU-KTKRTIGZSA-N	N=C(O)CCCCCCCCCCCC=CCCCCCCCC	---	5365371	HMDB0244507	Lipids and lipid-like molecules	Fatty Acyls	DOWN
POS3419	1,2,3,4,Tetrahydro-1,5,7-trimethylnapthalene	9.236	175.148	[M+H]+	175.149	True	5.21547e+08	6.08584e+08	8.76838e+06	1.17736e+07	55.0158	5.78177	C13H18	Tetralins	VJFBUCVRMBYHAH-UHFFFAOYSA-N	CC1CCCC2=C(C)C=C(C)C=C12	---	529436	HMDB0059696	Benzenoids	Tetralins	UP
POS6390	Tryptophan ethyl ester	6.33	233.129	[M+H]+	233.128	True	1.13764e+07	5.83442e+06	2.44614e+08	2.11439e+08	0.0377386	-4.72781	C13H16N2O2	Amino acids and derivatives	DABYEOZXRSTEGL-NSHDSACASA-N	O=C(OCC)C(N)CC1=CNC=2C=CC=CC21	---	81996	HMDB0252047	Organic acids and derivatives	Carboxylic acids and derivatives	DOWN
POS21779	LPC(18:0)	9.563	524.372	[M+H]+	524.371	True	3.84764e+06	1.33978e+06	9.70881e+06	1.21751e+07	0.237043	-2.07678	C26H54NO7P	Lysophosphatidylcholines	IHNKQIMGVNPMTC-RUZDIDTESA-N	CCCCCCCCCCCCCCCCCC(=O)OC[C@H](COP(=O)([O-])OCC[N+](C)(C)C)O	---	497299	HMDB0010384	Lipids and lipid-like molecules	Glycerophospholipids	DOWN
POS19994	Isorhamnetin 3-glucoside	6.595	479.117	[M+H]+	479.118	True	2.53582e+07	1.10499e+07	4.56605e+08	3.73953e+08	0.0438357	-4.51175	C22H22O12	Flavonoid O-glycosides	CQLRUIIRRZYHHS-LFXZADKFSA-N	COC1=C(C=CC(=C1)C2=C(C(=O)C3=C(C=C(C=C3O2)O)O)O[C@H]4[C@@H]([C@H]([C@@H]([C@H](O4)CO)O)O)O)O	---	5318645	HMDB0302682	Lipids and lipid-like molecules	Prenol lipids	DOWN
POS7360	Met-Val	4.988	249.126	[M+H]+	249.127	True	5.48885e+08	6.3502e+08	3.4028e+08	3.78959e+08	1.64605	0.71901	C10H20N2O3S	Peptides	BJFJQOMZCSHBMY-YUMQZZPRSA-N	CC(C)[C@@H](C(=O)O)NC(=O)[C@H](CCSC)N	---	7010520	HMDB0028986	Organic acids and derivatives	Carboxylic acids and derivatives	UP
POS1668	Alanine betaine	1.004	132.102	[M+H]+	132.102	True	1.97841e+08	3.28808e+07	1.46059e+09	9.21655e+08	0.0968503	-3.3681	C6H13NO2	Amino acids and derivatives	CJKONRHMUGBAQI-UHFFFAOYSA-N	CC(C(=O)[O-])[N+](C)(C)C	---	11355498	HMDB0240479	---	Carboxylic acids and derivatives	DOWN
POS255	Cyclopentylamine	5.027	86.0971	[M+H]+	86.0964	True	1.02702e+09	1.04362e+09	6.39746e+08	6.72263e+08	1.57822	0.658296	C5H11N	Organonitrogen compounds	NISGSNTVMOOSJQ-UHFFFAOYSA-N	NC1CCCC1	---	2906	HMDB0250671	Organic nitrogen compounds	Organonitrogen compounds	UP
POS17532	Cholic acid	8.395	426.32	[M+NH4]+	426.321	True	1.4617e+09	4.35528e+07	457435	5.69632e+07	26.2145	4.71229	C24H40O5	Hydroxy bile acids, alcohols and derivatives	BHQCQFFYRZLCQQ-OELDTZBJSA-N	C[C@H](CCC(=O)O)[C@H]1CC[C@@H]2[C@@]1([C@H](C[C@H]3[C@H]2[C@@H](C[C@H]4[C@@]3(CC[C@H](C4)O)C)O)O)C	C00695	221493	HMDB0000619	Lipids and lipid-like molecules	Steroids and steroid derivatives	UP
POS24640	Rutin	6.201	611.16	[M+H]+	611.161	True	5.71491e+06	4.87477e+06	7.79673e+06	9.31407e+07	0.104913	-3.25273	C27H30O16	Flavonoid O-glycosides	IKGXIBQEEMLURG-NVPNHPEKSA-N	C[C@H]1[C@@H]([C@H]([C@H]([C@@H](O1)OC[C@@H]2[C@H]([C@@H]([C@H]([C@@H](O2)OC3=C(OC4=CC(=CC(=C4C3=O)O)O)C5=CC(=C(C=C5)O)O)O)O)O)O)O)O	C05625	---	HMDB0003249	Phenylpropanoids and polyketides	Flavonoids	DOWN
POS11405	3-Methylquercetin	7.837	317.065	[M+H]+	317.066	True	6.59935e+07	5.44231e+07	1.81564e+09	1.20071e+09	0.0399213	-4.6467	C16H12O7	Flavonols	IZQSVPBOUDKVDZ-UHFFFAOYSA-N	COC1=C(C=CC(=C1)C2=C(C(=O)C3=C(C=C(C=C3O2)O)O)O)O	C10084	5281654	HMDB0002655	Phenylpropanoids and polyketides	Flavonoids	DOWN
POS69	Dimethyl sulfoxide	1.458	79.0219	[M+H]+	79.0212	True	3.17679e+08	2.67325e+08	1.12889e+09	1.89717e+09	0.193322	-2.37092	C2H6OS	Sulfoxides	IAZDPXIOMUYVGZ-UHFFFAOYSA-N	O=S(C)C	C11143	679	HMDB0002151	Organosulfur compounds	Sulfoxides	DOWN
POS8985	4,8,12,15-Octadecatetraenoic acid	8.559	277.216	[2M+H]+	277.217	True	4.00394e+08	3.71963e+08	3.2875e+07	1.56369e+07	15.921	3.99286	C18H28O2	Fatty Acyls	SIVLURJESSFFDP-FLVFHSTKSA-N	CC\C=C/C\C=C/CC\C=C\CC\C=C\CCC(O)=O	---	131751278	HMDB0032672	Lipids and lipid-like molecules	Fatty Acyls	UP
POS4644	Neotussilagine	0.573	200.128	[M+H]+	200.129	True	3.22127e+08	1.73824e+09	1.62456e+09	1.47953e+09	0.663758	-0.591271	C10H17NO3	Pyrrolizidines	LADVYSUMGRTFSZ-UHFFFAOYSA-N	COC(=O)C1C2CCCN2CC1(C)O	---	4484216	HMDB0031820	Organoheterocyclic compounds	Pyrrolizidines	DOWN
POS1577	D-Pipecolic acid	1.345	130.086	[M+H]+	130.087	True	1.73407e+09	1.27092e+09	1.42129e+10	1.52368e+10	0.102038	-3.29282	C6H11NO2	Carboxylic acids and derivatives	HXEACLLIILLPRG-RXMQYKEDSA-N	OC(=O)[C@H]1CCCCN1	---	736316;6931662	HMDB0005960	Organic acids and derivatives	Carboxylic acids and derivatives	DOWN
POS2468	Xanthine	2.403	153.041	[M+H]+	153.041	True	1.18084e+08	2.99066e+07	1.62451e+10	1.35247e+10	0.00497117	-7.6522	C5H4N4O2	Xanthines	LRFVTYWOQMYALW-JKKKRHIMNA-N	O=C1NC2=C(NC=N2)C(=O)N1	C00385	1188	HMDB0000292	Organoheterocyclic compounds	Imidazopyrimidines	DOWN
POS12798	N-Oleoyl Glycine	10.698	340.285	[M+H]+	340.285	True	2.80404e+08	4.65898e+08	278935	601622	847.534	9.72713	C20H37NO3	Amino acids and derivatives	HPFXACZRFJDURI-KTKRTIGZSA-N	CCCCCCCC/C=C\CCCCCCCC(=O)NCC(=O)O	---	6436908	HMDB0013631	Organic acids and derivatives	Carboxylic acids and derivatives	UP
POS2111	8-Methylquinoline	5.195	144.081	[M+H]+	144.081	True	2.23632e+09	2.02845e+09	4.23895e+06	2.63798e+08	15.9112	3.99197	C10H9N	Quinolines and derivatives	JRLTTZUODKEYDH-UHFFFAOYSA-N	CC1=C2N=CC=CC2=CC=C1	---	11910	HMDB0247450	Organoheterocyclic compounds	Quinolines and derivatives	UP
POS187	Tetrahydropyridine	1.073	84.0814	[M+H-H2O]+	84.0808	True	3.89507e+08	5.20308e+08	9.01937e+08	4.4376e+08	0.676092	-0.564709	C5H9N	Pyridines and derivatives	VSWICNJIUPRZIK-UHFFFAOYSA-N	C1CNC=CC1	---	10176084	HMDB0244121	Organoheterocyclic compounds	Pyridines and derivatives	NoSig
POS2980	Tyrosine	2.044	165.054	[M+HFA+H]+	165.055	True	2.21376e+10	1.68185e+10	1.87862e+09	8.16468e+08	14.4544	3.85344	C9H11NO3	Amino acids and derivatives	OUYCCCASQSFEME-QMMMGPOBSA-N	N[C@@H](CC1=CC=C(O)C=C1)C(O)=O	C00082	6057;6942100	HMDB0000158	Organic acids and derivatives	Carboxylic acids and derivatives	UP
POS1517	Norhygrine	0.546	128.107	[M+H]+	128.107	True	1.24141e+09	8.30575e+08	8.03248e+08	986633747	1.15761	0.211152	C7H13NO	Organooxygen compounds	ZAJDAGLJUKMNJL-UHFFFAOYSA-N	CC(=O)CC1CCCN1	---	45085262	HMDB0302903	Organic oxygen compounds	Organooxygen compounds	NoSig
POS2253	1H-Indene-1,2(3H)-dione	7.935	147.044	[M+H]+	147.044	True	1.69853e+07	1.45469e+07	6.96645e+08	5.13178e+08	0.0260635	-5.26183	C9H6O2	Indanes	WFFZGYRTVIPBFN-UHFFFAOYSA-N	O=C1CC2=CC=CC=C2C1=O	---	123358	HMDB0244733	Benzenoids	Indanes	DOWN
POS6673	1-Carboxyethylphenylalanine	6.356	238.107	[M+Na]+	238.108	True	3.56288e+08	3.70229e+08	2.48798e+07	7.22074e+07	7.48314	2.90364	C12H15NO4	Carboxylic acids and derivatives	MSBSJGQKNVMMQB-SCZZXKLOSA-N	C[C@@H](N[C@@H](CC1=CC=CC=C1)C(O)=O)C(O)=O	---	127261991	HMDB0240628	Organic acids and derivatives	Carboxylic acids and derivatives	UP
POS4914	3h-Indole-3-propanoic acid,a-amino-	5.667	205.097	[M+NH4]+	205.097	True	8.51603e+07	2.43193e+08	3.54107e+07	4.71811e+07	3.97562	1.99118	C11H12N2O2	Indoles and derivatives	RDTOURARQPNLFK-UHFFFAOYSA-N	NC(CC1C=NC2=CC=CC=C12)C(O)=O	---	12998164	HMDB0246269	Organoheterocyclic compounds	Indoles and derivatives	UP
POS122	1,3,5-Hexatriene	8.694	81.0705	[M+H]+	81.0699	True	4.20582e+08	5.39892e+08	5.2407e+07	5.88149e+07	8.63565	3.11031	C6H8	Unsaturated hydrocarbons	AFVDZBIIBXWASR-UHFFFAOYSA-N	C=CC=CC=C	---	16695	HMDB0251502	Hydrocarbons	Unsaturated hydrocarbons	UP
POS18893	LPE(16:0)	10.648	454.294	[M+H]+	454.293	True	4.6315e+07	9.14549e+07	277948	223185	274.917	8.10285	C21H44NO7P	Lysophosphatidylethanolamines	YVYMBNSKXOXSKW-UHFFFAOYSA-N	CCCCCCCCCCCCCCCC(=O)OC[C@H](COP(=O)(O)OCCN)O	---	9547069;58177710	HMDB0011503	Lipids and lipid-like molecules	Glycerophospholipids	UP
POS9570	Kaempferol	7.771	287.055	[M+H]+	287.055	True	2.70217e+07	2.51785e+07	1.18688e+09	6.12305e+08	0.0290132	-5.10714	C15H10O6	Flavonols	IYRMWMYZSQPJKC-UHFFFAOYSA-N	C1=CC(=CC=C1C2=C(C(=O)C3=C(C=C(C=C3O2)O)O)O)O	C05903	5280863	HMDB0005801	Phenylpropanoids and polyketides	Flavonoids	DOWN
POS1389	Nicotinic acid	1.545	124.039	[M+H]+	124.039	True	4.24998e+08	4.51888e+08	2.43329e+09	4.42938e+09	0.127776	-2.96831	C6H5NO2	Pyridinecarboxylic acids	PVNIIMVLHYAWGP-UHFFFAOYSA-N	OC(=O)C1=CN=CC=C1	C00253	---	HMDB0001488	Organoheterocyclic compounds	Pyridines and derivatives	DOWN
POS5225	Cyclo(Pro-Leu)	6.314	211.144	[M+H]+	211.144	True	7.30463e+08	6.25327e+08	4.82727e+09	4.49785e+09	0.145391	-2.78199	C11H18N2O2	Amino acids and derivatives	SZJNCZMRZAUNQT-UHFFFAOYSA-N	O=C1N2CCCC2C(O)=NC1CC(C)C	---	---	HMDB0034276	Organic acids and derivatives	Carboxylic acids and derivatives	DOWN
POS21016	Chenodeoxycholylphenylalanine	9.377	504.346	[M-2H2O+H]+	504.347	True	1.12606e+08	1.46616e+08	3.36973e+06	1.22232e+06	56.4502	5.81891	C33H49NO5	Glycinated bile acids and derivativesInChIKey	CEMZGPKUKMFNNF-UHFFFAOYSA-N	C[C@H](CCC(N[C@H](C(O)=O)CC1=CC=CC=C1)=O)[C@H]2CC[C@@]3([H])[C@]4([H])[C@H](O)C[C@]5([H])C[C@H](O)CC[C@]5(C)[C@H]4CC[C@@]32C	---	145740363	HMDB0242391	Lipids and lipid-like molecules	Steroids and steroid derivatives	UP
POS28951	PC(16:0/18:1)	9.287	760.586	[M+H]+	760.585	True	3.18057e+07	3.53999e+07	1.30779e+08	2.95839e+08	0.157531	-2.66629	C42H82NO8P	Phosphatidylcholines	WTJKGGKOPKCXLL-VYOBOKEXSA-N	CCCCCCCCCCCCCCCC(=O)OC[C@H](COP(=O)([O-])OCC[N+](C)(C)C)OC(=O)CCCCCCC/C=C\CCCCCCCC	---	5497103	HMDB0007972	Lipids and lipid-like molecules	Glycerophospholipids	DOWN
POS795	Choline	13.692	104.107	[M]+	104.107	True	2.32366e+08	1.30267e+08	4.69701e+08	4.84477e+08	0.380047	-1.39575	C5H14NO+	Cholines	OEYIOHPDSNJKLS-UHFFFAOYSA-N	OCC[N+](C)(C)C	C00114	305	HMDB0000097	Organic nitrogen compounds	Organonitrogen compounds	DOWN
POS2900	Caffeic acid	5.244	163.039	[M+H-H2O]+	163.039	True	9.96097e+06	1.82334e+06	5.89209e+08	5.8165e+08	0.0100647	-6.63456	C9H8O4	Hydroxycinnamic acids	QAIPRVGONGVQAS-DUXPYHPUSA-N	O=C(O)C=Cc1ccc(O)c(O)c1	C01197	2518	HMDB0001964	Phenylpropanoids and polyketides	Cinnamic acids and derivatives	DOWN
POS4642	Neotussilagine	14.251	200.128	[M+Na]+	200.129	True	3.22661e+09	4.48739e+09	4.25211e+09	1.08161e+09	1.44627	0.532338	C10H17NO3	Pyrrolizidines	LADVYSUMGRTFSZ-UHFFFAOYSA-N	COC(=O)C1C2CCCN2CC1(C)O	---	4484216	HMDB0031820	Organoheterocyclic compounds	Pyrrolizidines	NoSig
POS5835	Isofraxidin	6.757	223.06	[M+H]+	223.06	True	1.42097e+07	1.15537e+07	1.37238e+08	2.36179e+08	0.0689938	-3.85739	C11H10O5	7-hydroxycoumarins	HOEVRHHMDJKUMZ-UHFFFAOYSA-N	O=C1OC=2C(OC)=C(O)C(OC)=CC2C=C1	C17480	5318565	HMDB0253642	Phenylpropanoids and polyketides	Coumarins and derivatives	DOWN
POS4124	Trimethyllysine	0.922	189.159	[M+H]+	189.16	True	6.60625e+08	7.0125e+08	1.81486e+09	1.65601e+09	0.392372	-1.34971	C9H20N2O2	Amino acids and derivatives	MXNRLFUSFKVQSK-QMMMGPOBSA-N	C[N+](C)(C)CCCC[C@H](N)C([O-])=O	C03793	---	HMDB0001325	Organic acids and derivatives	Carboxylic acids and derivatives	DOWN
POS14649	PyroGlu-Ile-Lys	5.059	371.229	[M+H]+	371.229	True	1.1667e+08	1.33152e+08	2.66688e+08	2.70896e+08	0.464713	-1.10559	C17H30N4O5	Peptides	NVAVYRWRQSKURM-UHFFFAOYSA-N	CCC(C)C(C(=O)NC(CCCCN)C(=O)O)NC(=O)C1CCC(=O)N1	---	91746337	---	Organic acids and derivatives	Carboxylic acids and derivatives	DOWN
POS4498	Arginine	0.891	197.101	[M+Na]+	197.101	True	3.40178e+09	4.10479e+09	2.16492e+07	4.0995e+07	119.829	6.90483	C6H14N4O2	Amino acids and derivatives	ODKSFYDXXFIFQN-UHFFFAOYSA-N	N=C(N)NCCC[C@H](N)C(=O)O	C00062	6322;28782	HMDB0000517	Organic acids and derivatives	Carboxylic acids and derivatives	UP
POS1664	1,2-Dihydroquinoline	5.195	132.081	[M+NH4]+	132.081	True	1.25903e+09	1.17222e+09	3.905e+07	1.39075e+08	13.6491	3.77073	C9H9N	Quinolines and derivatives	IRFSXVIRXMYULF-UHFFFAOYSA-N	C1NC2=CC=CC=C2C=C1	---	5231402	HMDB0244077	Organoheterocyclic compounds	Quinolines and derivatives	UP
POS10203	Avenoleic acid	7.768	297.242	[M+H-H2O]+	297.243	True	3.81609e+07	3.2617e+07	1.47812e+08	1.59223e+08	0.230521	-2.11703	C18H32O3	Fatty Acyls	MZQXAWAWDWCIKG-OHPMOLHNSA-N	CCCC(O)C\C=C/C\C=C/CCCCCCCC(O)=O	---	75536015	HMDB0029978	Lipids and lipid-like molecules	Fatty Acyls	DOWN
POS14771	Cholic acid	7.705	373.273	[M+H-2H2O]+	373.274	True	1.03648e+09	7.22963e+08	6.4014e+06	4.00317e+07	37.892	5.24382	C24H40O5	Hydroxy bile acids, alcohols and derivatives	BHQCQFFYRZLCQQ-OELDTZBJSA-N	C[C@H](CCC(=O)O)[C@H]1CC[C@@H]2[C@@]1([C@H](C[C@H]3[C@H]2[C@@H](C[C@H]4[C@@]3(CC[C@H](C4)O)C)O)O)C	C00695	221493	HMDB0000619	Lipids and lipid-like molecules	Steroids and steroid derivatives	UP
POS19473	N-Benzoylphenylalanylphenylalinol acetate	8.898	467.193	[M+Na]+	467.194	True	11475.5	11475.5	1.55949e+07	9.16101e+07	0.000214086	-12.1895	C27H28N2O4	Amino acids and derivatives	VZPAURMDJZOGHU-SKCDSABHSA-N	CC(=O)OCC(CC1=CC=CC=C1)NC(=O)C(CC2=CC=CC=C2)NC(=O)C3=CC=CC=C3	---	9832120	---	Organic acids and derivatives	Carboxylic acids and derivatives	DOWN
POS4040	Indole-3-Lactic Acid	5.224	188.07	[M+H-H2O]+	188.07	True	5.53532e+10	5.18812e+10	1.34591e+09	6.36899e+09	13.8996	3.79698	C11H11NO3	Indolyl carboxylic acids and derivatives	XGILAAMKEQUXLS-UHFFFAOYSA-N	C1=CC=C2C(=C1)C(=CN2)CC(C(=O)O)O	C02043	92904	HMDB0000671	Organoheterocyclic compounds	Indoles and derivatives	UP
POS3403	Glycylvaline	1.618	175.107	[M+H]+	175.108	True	5.32636e+09	3.40187e+09	7.57049e+08	9.13132e+08	5.22592	2.38568	C7H14N2O3	Peptides	STKYPAFSDFAEPH-UHFFFAOYSA-N	O=C(O)C(N=C(O)CN)C(C)C	---	---	HMDB0028854	Organic acids and derivatives	Carboxylic acids and derivatives	UP
POS1701	Dehydro-P-Cymene	6.454	133.101	[M+NH4]+	133.102	True	3.95855e+07	6.55746e+07	2.9105e+08	2.99109e+08	0.178189	-2.48852	C10H12	Benzene and substituted derivatives	MMSLOZQEMPDGPI-UHFFFAOYSA-N	CC(=C)C1=CC=C(C)C=C1	---	62385	HMDB0029641	Benzenoids	Benzene and substituted derivatives	DOWN
POS15717	DEHP	11.9	391.283	[M+H]+	391.284	True	7.45742e+06	2.09272e+07	1.38201e+07	1.64645e+07	0.937263	-0.0934739	C24H38O4	Benzoic acid esters	BJQHLKABXJIVAM-UHFFFAOYSA-N	CCCCC(CC)COC(=O)C1=CC=CC=C1C(=O)OCC(CC)CCCC	C03690	8343	HMDB0249243	Benzenoids	Benzene and substituted derivatives	NoSig
POS3031	Phenylalanine	3.87	166.086	[M+H]+	166.086	True	2.42642e+11	2.28957e+11	9.11233e+07	7.91645e+07	2769.42	11.4354	C9H11NO2	Amino acids and derivatives	COLNVLDHVKWLRT-UHFFFAOYSA-N	N[C@@H](CC1=CC=CC=C1)C(O)=O	C00079	6140	HMDB0000159	Organic acids and derivatives	Carboxylic acids and derivatives	UP
POS1876	Trigonelline	1.154	138.055	[M+H]+	138.055	True	3.49602e+09	2.18143e+09	2.79142e+10	2.76511e+10	0.102176	-3.29087	C7H7NO2	Alkaloids and derivatives	WWNNZCOKKKDOPX-UHFFFAOYSA-N	C[N+]1=CC=CC(=C1)C(=O)[O-]	C01004	5570	HMDB0000875	Alkaloids and derivatives	---	DOWN
POS1995	Methenamine	13.707	141.113	[M+H]+	141.113	True	8.88645e+08	9.26526e+08	1.59569e+09	1.90806e+09	0.518065	-0.948794	C6H12N4	1,3,5-triazinanes	VKYKSIONXSXAKP-UHFFFAOYSA-N	C1N2CN3CN1CN(C2)C3	---	4101	HMDB0029598	Organoheterocyclic compounds	Triazinanes	DOWN
POS22560	LPC(18:0)	9.8	546.353	[M+Na]+	546.353	True	412024	124337	1.0416e+07	9.47672e+06	0.0269627	-5.21289	C26H54NO7P	Lysophosphatidylcholines	IHNKQIMGVNPMTC-RUZDIDTESA-N	CCCCCCCCCCCCCCCCCC(=O)OC[C@H](COP(=O)([O-])OCC[N+](C)(C)C)O	---	497299	HMDB0010384	Lipids and lipid-like molecules	Glycerophospholipids	DOWN
POS1810	m-Toluamide	2.034	136.076	[M+CH3OH+H]+	136.076	True	2.98997e+10	2.31247e+10	2.64501e+09	1.21631e+09	13.7322	3.77949	C8H9NO	Benzene and substituted derivatives	WGRPQCFFBRDZFV-UHFFFAOYSA-N	CC1=CC=CC(=C1)C(N)=O	---	69253	HMDB0245928	Benzenoids	Benzene and substituted derivatives	UP
POS1807	Octopamine	1.899	136.076	[M+H-H2O]+	136.075	True	2.97724e+10	5.76765e+09	7.52739e+07	1.24079e+09	27.0048	4.75515	C8H11NO2	1-hydroxy-2-unsubstituted benzenoids	QHGUCRYDKWKLMG-QMMMGPOBSA-N	C1=CC(=CC=C1[C@H](CN)O)O	C04227	---	HMDB0004825	Benzenoids	Phenols	UP
POS117	1,3,5-Hexatriene	0.605	81.0705	[M+CH3OH+H]+	81.0699	True	1.09245e+08	1.37589e+08	2.19299e+08	1.90087e+08	0.602936	-0.729922	C6H8	Unsaturated hydrocarbons	AFVDZBIIBXWASR-UHFFFAOYSA-N	C=CC=CC=C	---	16695	HMDB0251502	Hydrocarbons	Unsaturated hydrocarbons	DOWN
POS29511	PC(18:2/18:2)	10.923	782.57	[M+H]+	782.569	True	1.36961e+08	2.05094e+08	1.35386e+08	2.22989e+08	0.954461	-0.0672413	C44H80NO8P	Phosphatidylcholines	FVXDQWZBHIXIEJ-LNDKUQBDSA-N	CCCCC/C=C\C/C=C\CCCCCCCC(=O)OC[C@H](COP(=O)([O-])OCC[N+](C)(C)C)OC(=O)CCCCCCC/C=C\C/C=C\CCCCC	---	5288075	HMDB0008138	Lipids and lipid-like molecules	Glycerophospholipids	NoSig
POS8137	Prolylphenylalanine	5.403	263.141	[M+H]+	263.139	True	1.67374e+09	1.82553e+09	9.71254e+08	1.18413e+09	1.6235	0.699108	C14H18N2O3	Peptides	IWIANZLCJVYEFX-RYUDHWBXSA-N	C1C[C@H](NC1)C(=O)N[C@@H](CC2=CC=CC=C2)C(=O)O	---	6351946	HMDB0011179	Organic acids and derivatives	Carboxylic acids and derivatives	UP
POS6509	Histidylproline	2.407	235.119	[M+H-H2O]+	235.119	True	1.89144e+09	9.8037e+08	1.95499e+09	1.55001e+09	0.819347	-0.287454	C11H16N4O3	Peptides	LNCFUHAPNTYMJB-IUCAKERBSA-N	C1C[C@H](N(C1)C(=O)[C@H](CC2=CN=CN2)N)C(=O)O	---	152322	HMDB0028893	Organic acids and derivatives	Carboxylic acids and derivatives	NoSig
POS2305	Glutamic acid	0.926	148.06	[M+H]+	148.06	True	1.95749e+08	1.58326e+08	2.3459e+09	8.12639e+08	0.112101	-3.15713	C5H9NO4	Amino acids and derivatives	WHUUTDBJXJRKMK-UHFFFAOYSA-N	N[C@@H](CCC(O)=O)C(O)=O	C00025	---	HMDB0000148	Organic acids and derivatives	Carboxylic acids and derivatives	DOWN
POS9234	(10E,12Z)-Octadecadienoic acid	9.33	281.247	[M+H]+	281.248	True	2.05658e+08	2.42541e+08	6.38578e+06	3.7544e+06	44.2003	5.46598	C18H32O2	Fatty Acyls	GKJZMAHZJGSBKD-NMMTYZSQSA-N	CCCCCC=CC=CCCCCCCCCC(O)=O	---	49823191	HMDB0005048	Lipids and lipid-like molecules	Fatty Acyls	UP
POS4211	dehydro-beta-Ionone	7.397	191.143	[M+H]+	191.143	True	2.64415e+07	1.60581e+07	2.59058e+08	2.97309e+08	0.0763877	-3.71052	C13H18O	Prenol lipids	UWWCASOGCPOGJP-BQYQJAHWSA-N	[H]\C(=C(\[H])C1=C(C)C=CCC1(C)C)C(C)=O	---	5352711	HMDB0059904	Lipids and lipid-like molecules	Prenol lipids	DOWN
POS16909	Chenodeoxyglycocholic acid	8.008	414.3	[M-2H2O+H]+	414.3	True	7.1488e+07	1.10774e+08	11475.5	3.13009e+06	58.0162	5.85838	C26H43NO5	Glycinated bile acids and derivatives	GHCZAUBVMUEKKP-AFQLCFGXSA-N	CC(CCC(=O)NCC(=O)O)C1CCC2C1(CCC3C2C(CC4C3(CCC(C4)O)C)O)C	C05466	22833540	HMDB0006898	Lipids and lipid-like molecules	Steroids and steroid derivatives	UP
POS11163	Phenylalanylphenylalanine	6.252	313.154	[M+H]+	313.155	True	5.94994e+07	6.20025e+07	2.68997e+08	2.544e+08	0.232141	-2.10693	C18H20N2O3	Peptides	GKZIWHRNKRBEOH-UHFFFAOYSA-N	O=C(O)C(N=C(O)C(N)CC=1C=CC=CC1)CC=2C=CC=CC2	---	65104;44369305	HMDB0013302	Organic acids and derivatives	Carboxylic acids and derivatives	DOWN
POS7115	Phe-Pro	6.517	245.128	[M+H-H2O]+	245.129	True	3.19566e+08	2.81953e+08	9.26249e+08	8.67283e+08	0.335382	-1.57612	C14H18N2O3	Peptides	WEQJQNWXCSUVMA-RYUDHWBXSA-N	C1C[C@H](N(C1)C(=O)[C@H](CC2=CC=CC=C2)N)C(=O)O	---	7020642	HMDB0011177	Organic acids and derivatives	Carboxylic acids and derivatives	DOWN
POS10099	Colneleic acid	9.32	295.226	[M+H-H2O]+	295.227	True	8.5132e+08	8.08621e+08	2.96585e+07	2.9396e+07	28.1086	4.81294	C18H30O3	Fatty Acyls	HHZKKFXQEIBVEV-CXXUKANQSA-N	CCCCC\C=C/C=C/O\C=C\CCCCCCC(O)=O	C19827	6441681	HMDB0030995	Lipids and lipid-like molecules	Fatty Acyls	UP
POS1330	4-Ethylaniline	11.807	122.097	[M+H]+	122.096	True	1.1443e+08	2.9031e+07	7.36804e+07	6.5531e+07	1.03053	0.0433824	C8H11N	Benzene and substituted derivatives	HRXZRAXKKNUKRF-UHFFFAOYSA-N	CCC1=CC=C(N)C=C1	---	11504	HMDB0246419	Benzenoids	Benzene and substituted derivatives	NoSig
POS19390	Isoquercitrin	6.203	465.102	[M+H]+	465.103	True	1.35672e+06	1.18901e+07	9.64897e+06	4.65426e+07	0.235744	-2.08471	C21H20O12	Flavonoid O-glycosides	OVSQVDMCBVZWGM-QSOFNFLRSA-N	C1=CC(=C(C=C1C2=C(C(=O)C3=C(C=C(C=C3O2)O)O)O[C@H]4[C@@H]([C@H]([C@@H]([C@H](O4)CO)O)O)O)O)O	C05623	5280804	HMDB0037362	Phenylpropanoids and polyketides	Flavonoids	DOWN
POS7951	Leucyl-Glutamine	1.744	260.16	[M+H]+	260.161	True	3.97054e+08	4.75762e+08	11475.5	11475.5	38029.4	15.2148	C11H21N3O4	Carboxylic acids and derivatives	JYOAXOMPIXKMKK-UHFFFAOYSA-N	CC(C)CC(N)C(=O)NC(CCC(N)=O)C(O)=O	---	4305457	HMDB0028927	Organic acids and derivatives	Carboxylic acids and derivatives	UP
POS3143	L,L-Cyclo(prolylalanyl)	4.985	169.097	[M+H]+	169.097	True	1.7318e+08	1.40976e+08	1.97241e+09	1.33895e+09	0.0948719	-3.39787	C8H12N2O2	Carboxylic acids and derivatives	WSLYCILIEOFQPK-UHFFFAOYSA-N	CC1NC(=O)C2CCCN2C1=O	---	6428987	HMDB0303321	Organic acids and derivatives	Carboxylic acids and derivatives	DOWN
POS9117	alpha-Eleostearic acid	8.832	279.231	[M+NH4]+	279.232	True	2.28665e+08	2.49103e+08	6.13672e+07	5.13062e+07	4.24029	2.08416	C18H30O2	Fatty Acyls	CUXYLFPMQMFGPL-UHFFFAOYSA-N	CCCCC=CC=CC=CCCCCCCCC(O)=O	C08315	93077	HMDB0248208	Lipids and lipid-like molecules	Fatty Acyls	UP
POS5313	Val-Leu	6.556	213.16	[M+H-H2O]+	213.16	True	5.17485e+07	5.49255e+07	2.25824e+08	2.3689e+08	0.23054	-2.11691	C11H22N2O3	Peptides	XCTHZFGSVQBHBW-IUCAKERBSA-N	CC(C)C[C@@H](C(=O)O)NC(=O)[C@H](C(C)C)N	---	6993118	HMDB0029131	Organic acids and derivatives	Carboxylic acids and derivatives	DOWN
POS17637	Stearoylcarnitine	11.598	428.373	[M+H]+	428.373	True	2.92183e+06	1.56358e+07	245801	168096	44.8363	5.4866	C25H49NO4	Acyl carnitines	FNPHNLNTJNMAEE-HSZRJFAPSA-N	O=C([O-])CC(OC(=O)CCCCCCCCCCCCCCCCC)C[N+](C)(C)C	---	52922056	HMDB0000848	Lipids and lipid-like molecules	Fatty Acyls	UP
POS2431	Guanine	4.811	152.057	[M+H]+	152.057	True	6.41285e+08	4.9371e+08	2.39053e+07	1.10118e+08	8.46862	3.08213	C5H5N5O	Purines and purine derivatives	UYTPUPDQBNUYGX-UHFFFAOYSA-N	C1=NC2=C(N1)C(=O)NC(=N2)N	C00242	135398634	HMDB0000132	Organoheterocyclic compounds	Imidazopyrimidines	UP
POS13694	PyroGlu-Pro-Lys	4.746	355.197	[M+H]+	355.198	True	1.62099e+08	5.3924e+07	6.73086e+07	1.97639e+08	0.815343	-0.294521	C16H26N4O5	Peptides	WDBOOCOBLDDTEQ-UHFFFAOYSA-N	C1CC(N(C1)C(=O)C2CCC(=O)N2)C(=O)NC(CCCCN)C(=O)O	---	91746333	---	Organic acids and derivatives	Carboxylic acids and derivatives	NoSig
POS9112	Coronaric acid	9.632	279.231	[M+H-H2O]+	279.231	True	2.15938e+08	2.73207e+08	2.94826e+07	1.3528e+07	11.3727	3.5075	C18H32O3	Medium-chain fatty acids	FBUKMFOXMZRGRB-YFHOEESVSA-N	CCCCC/C=C\CC1C(O1)CCCCCCCC(=O)O	C14825	6246154	HMDB0004701	Lipids and lipid-like molecules	Fatty Acyls	UP
POS20140	1-O-Hexadecyl-sn-glycero-3-phosphocholine	9.188	482.361	[M+H]+	482.361	True	1.53628e+06	1.81571e+06	1.07402e+07	1.45973e+07	0.132293	-2.91819	C24H52NO6P	Glycerophospholipids	VLBPIWYTPAXCFJ-UHFFFAOYSA-N	CCCCCCCCCCCCCCCCOCC(O)COP([O-])(=O)OCC[N+](C)(C)C	C13903	3983	HMDB0243890	Lipids and lipid-like molecules	Glycerophospholipids	DOWN
POS1269	m-Aminobenzoic acid	6.065	120.045	[M+H-H2O]+	120.045	True	1.66011e+08	1.59328e+08	1.9401e+07	2.49683e+07	7.33251	2.87431	C7H7NO2	Aminobenzoic acids and derivatives	XFDUHJPVQKIXHO-UHFFFAOYSA-N	C1=CC(=CC(=C1)N)C(=O)O	---	7419	HMDB0001891	Benzenoids	Benzene and substituted derivatives	UP
POS5849	Glycyl-L-phenylalanine	5.155	223.107	[M+H]+	223.108	True	3.73314e+09	3.27823e+09	6.21784e+08	8.05307e+08	4.91304	2.29662	C11H14N2O3	Peptides	JBCLFWXMTIKCCB-VIFPVBQESA-N	C1=CC=C(C=C1)C[C@@H](C(=O)O)NC(=O)CN	---	92953;1549344	HMDB0028848	Organic acids and derivatives	Carboxylic acids and derivatives	UP
POS2210	Indole-3-carboxyaldehyde	5.207	146.06	[M+H]+	146.06	True	3.93176e+09	3.63088e+09	2.12772e+08	5.67701e+08	9.68981	3.27647	C9H7NO	Indoles	OLNJUISKUQQNIM-UHFFFAOYSA-N	O=Cc1c[nH]c2ccccc12	C08493	10256	HMDB0029737	Organoheterocyclic compounds	Indoles and derivatives	UP
POS1833	Hypoxanthine	4.172	137.046	[M+H]+	137.046	True	3.57561e+09	3.13503e+09	1.24005e+07	1.25882e+08	48.5284	5.60076	C5H4N4O	Purinones	FDGQSTZJBFJUBT-UHFFFAOYSA-N	OC1=NC=NC2=C1NC=N2	C00262	135398638	HMDB0000157	Organoheterocyclic compounds	Imidazopyrimidines	UP
POS1031	Betazole	0.85	112.087	[M+NH4]+	112.087	True	1.02998e+08	7.92354e+07	4.03702e+07	4.10964e+09	0.0439115	-4.50926	C5H9N3	Organonitrogen compounds	JXDFEQONERDKSS-UHFFFAOYSA-N	NCCC1=CC=NN1	---	7741	HMDB0014417	Organic nitrogen compounds	Organonitrogen compounds	DOWN
POS6159	Prolylleucine	2.188	229.155	[M+H]+	229.155	True	1.23862e+08	4.56354e+07	3.45328e+09	3.03887e+09	0.0261081	-5.25936	C11H20N2O3	Peptides	ZKQOUHVVXABNDG-IUCAKERBSA-N	CC(C)CC(N=C(O)C1CCCN1)C(O)=O	---	3527720;44368932	HMDB0253028	Organic acids and derivatives	Carboxylic acids and derivatives	DOWN
POS2600	Histidine	0.927	156.076	[M+H]+	156.077	True	1.14137e+09	1.25842e+09	2.16389e+09	3.59149e+08	0.951152	-0.0722529	C6H9N3O2	Amino acids and derivatives	HNDVDQJCIGZPNO-IFJFHIPQNA-N	N[C@@H](CC1=CN=CN1)C(O)=O	C00135	6274;6971009	HMDB0000177	Organic acids and derivatives	Carboxylic acids and derivatives	NoSig
POS2304	5-Hydroxy-4-oxo-L-norvaline	1.105	148.06	[M+H]+	148.06	True	8.10007e+08	9.91016e+08	5.30983e+08	2.91183e+08	2.19058	1.13131	C5H9NO4	Carboxylic acids and derivatives	FRTKOPTWTJLHNO-UHFFFAOYSA-N	NC(CC(=O)CO)C(O)=O	---	10219513	HMDB0246802	Organic acids and derivatives	Carboxylic acids and derivatives	UP
POS1643	4-(Aminobutyl)guanidine	0.908	131.129	[M+NH4]+	131.129	True	5.95212e+07	5.44004e+07	3.86914e+07	1.38556e+08	0.642726	-0.637725	C5H14N4	Organonitrogen compounds	ZZZRWRUUWKBDCY-UHFFFAOYSA-N	CCCC(N)N=C(N)N	C00179	22677198	HMDB0246298	Organic nitrogen compounds	Organonitrogen compounds	DOWN
POS6858	Pirbuterol	2.958	241.155	[M+H]+	241.155	True	1.50607e+08	5.17056e+07	3.19662e+09	1.14028e+09	0.0466492	-4.422	C12H20N2O3	Pyridines and derivatives	VQDBNKDJNJQRDG-UHFFFAOYSA-N	CC(C)(C)NCC(O)C1=NC(CO)=C(O)C=C1	C07807	4845	HMDB0015407	Organoheterocyclic compounds	Pyridines and derivatives	DOWN
POS6157	Prolylleucine	2.865	229.155	[2M+H]+	229.155	True	1.05199e+08	5.05341e+07	2.13259e+09	8.21546e+08	0.0527171	-4.24559	C11H20N2O3	Peptides	ZKQOUHVVXABNDG-IUCAKERBSA-N	CC(C)CC(N=C(O)C1CCCN1)C(O)=O	---	3527720;44368932	HMDB0253028	Organic acids and derivatives	Carboxylic acids and derivatives	DOWN
POS1595	Dibutylamine	13.013	130.159	[M+H]+	130.159	True	3.04358e+08	1.51209e+08	4.39506e+08	2.80858e+08	0.632412	-0.661064	C8H19N	Organonitrogen compounds	JQVDAXLFBXTEQA-UHFFFAOYSA-N	CCCCNCCCC	---	8148	HMDB0251174	Organic nitrogen compounds	Organonitrogen compounds	DOWN
POS1327	3-Ethylaniline	13.101	122.097	[M+H]+	122.096	True	5.13316e+08	439135174	1.07728e+09	5.84749e+08	0.573066	-0.803228	C8H11N	Benzene and substituted derivatives	AMKPQMFZCBTTAT-UHFFFAOYSA-N	CCC1=CC(N)=CC=C1	---	11475	HMDB0245866	Benzenoids	Benzene and substituted derivatives	DOWN
POS954	Piconol	1.046	110.06	[M+CH3OH+H]+	110.06	True	3.56848e+07	2.35983e+08	6.11573e+08	3.32129e+07	0.421331	-1.24697	C6H7NO	Pyridines and derivatives	SHNUBALDGXWUJI-UHFFFAOYSA-N	OCC1=CC=CC=N1	---	11474	HMDB0245309	Organoheterocyclic compounds	Pyridines and derivatives	DOWN
POS29514	PC(16:0/20:4)	9.321	782.57	[M+H]+	782.57	True	1.50307e+08	1.34854e+08	1.10659e+08	1.7314e+08	1.00479	0.00690073	C44H80NO8P	Phosphatidylcholines	JAVWFBAAZSHHAD-HCYAGMRRSA-N	[H][C@@](COC(=O)CCCCCCCCCCCCCCC)(COP([O-])(=O)OCC[N+](C)(C)C)OC(=O)CCCCCC\C=C/C\C=C/C\C=C/C\C=C/CC	---	138183174	HMDB0007983	Lipids and lipid-like molecules	Glycerophospholipids	NoSig
POS653	1-Pyrrolidinecarboxaldehyde	14.534	100.076	[M+H]+	100.076	True	1.58425e+08	4.90962e+08	4.6748e+08	4.27694e+08	0.725432	-0.463088	C5H9NO	Pyrrolidines	AGRIQBHIKABLPJ-UHFFFAOYSA-N	O=CN1CCCC1	---	77372	HMDB0034587	Organoheterocyclic compounds	Pyrrolidines	NoSig
POS10536	8-Chloroinosine	7.366	303.049	[M+H]+	303.049	True	2.5266e+08	1.77537e+08	7.90754e+09	5.20154e+09	0.0328167	-4.92942	C10H11ClN4O5	Purine nucleosides	ROPMUQKCJYNROP-UHFFFAOYSA-N	OCC1OC(C(O)C1O)N1C(Cl)=NC2=C1N=CNC2=O	---	135555953	HMDB0247428	Nucleosides, nucleotides, and analogues	Purine nucleosides	DOWN
POS6146	PyroGlu-Val	1.7	229.118	[M+H]+	229.118	True	1.40049e+09	1.22726e+09	7.89235e+06	5.30739e+07	43.1018	5.42968	C10H16N2O4	Peptides	DTSWLLBBGHRXQH-UUEFVBAFSA-N	O=C(NC(C(O)=O)C(C)C)[C@H]1NC(CC1)=O	---	103803266	---	Organic acids and derivatives	Carboxylic acids and derivatives	UP
POS3365	Acetylleucine	6.042	174.112	[M+H]+	174.112	True	8.24126e+07	5.57266e+07	6.10934e+08	5.74371e+08	0.116543	-3.10106	C8H15NO3	Amino acids and derivatives	WXNXCEHXYPACJF-UHFFFAOYSA-N	CC(C)C[C@@H](C(=O)O)NC(=O)C	C02710	70912	HMDB0011756	Organic acids and derivatives	Carboxylic acids and derivatives	DOWN
POS205	Furanone A	1.464	85.029	[M+H]+	85.0289	True	6.64903e+08	5.72037e+08	3.32164e+09	3.19372e+09	0.18985	-2.39707	C4H4O2	Dihydrofurans	RHDGNLCLDBVESU-UHFFFAOYSA-N	O=C1CC=CO1	C17602	140765	HMDB0094691	Organoheterocyclic compounds	Dihydrofurans	DOWN
POS8232	Perlolyrine	6.632	265.097	[M+H]+	265.098	True	6.88786e+06	1.2725e+06	1.8863e+08	1.09134e+08	0.0274054	-5.18939	C16H12N2O2	Harmala alkaloids	KFUCYPGCMLPUMT-UHFFFAOYSA-N	OCC1=CC=C(O1)C1=NC=CC2=C1NC1=CC=CC=C21	C09231	160179	HMDB0030327	Alkaloids and derivatives	Harmala alkaloids	DOWN
POS15078	Lagochilin	9.669	379.245	[M+Na]+	379.246	True	1.52064e+07	1.37708e+07	5.81828e+07	5.51872e+07	0.255598	-1.96805	C20H36O5	Diterpenoids	XYPPDQHBNJURHU-IPOQXWOTSA-N	OCCC1(OC2(CC1)C(C)CCC3C(C)(CO)C(O)CCC32C)CO	---	---	---	Lipids and lipid-like molecules	Prenol lipids	DOWN
POS1674	D-Leucine	1.822	132.102	[M+H]+	132.102	True	1.97254e+11	1.90273e+11	6.70189e+10	8.0233e+10	2.63173	1.39601	C6H13NO2	Carboxylic acids and derivatives	ROHFNLRQFUQHCH-RXMQYKEDSA-N	CC(C)C[C@@H](N)C(O)=O	C01570	439524;6950207	HMDB0013773	Organic acids and derivatives	Carboxylic acids and derivatives	UP
POS3191	Pyridoxine	1.877	170.081	[M+H]+	170.081	True	5.57485e+07	5.54979e+07	2.07044e+09	1.98545e+09	0.0274284	-5.18819	C8H11NO3	Pyridoxines	LXNHXLLTXMVWPM-UHFFFAOYSA-N	OC=1C(=NC=C(C1CO)CO)C	C00314	1054	HMDB0000239	Organoheterocyclic compounds	Pyridines and derivatives	DOWN
POS188	Tetrahydropyridine	0.786	84.0814	[M+H]+	84.0808	True	9.46495e+08	1.01342e+09	1.57788e+08	1.42797e+08	6.52034	2.70495	C5H9N	Pyridines and derivatives	VSWICNJIUPRZIK-UHFFFAOYSA-N	C1CNC=CC1	---	10176084	HMDB0244121	Organoheterocyclic compounds	Pyridines and derivatives	UP
POS10535	Quercetin	6.819	303.049	[M+H]+	303.05	True	1.29095e+07	2.23438e+06	1.24089e+08	1.20746e+08	0.0618534	-4.015	C15H10O7	Flavonols	REFJWTPEDVJJIY-UHFFFAOYSA-N	C1=CC(=C(C=C1C2=C(C(=O)C3=C(C=C(C=C3O2)O)O)O)O)O	C00389	5280343	HMDB0005794	Phenylpropanoids and polyketides	Flavonoids	DOWN
POS9231	(10E,12Z)-Octadecadienoic acid	10.358	281.247	[M+NH4]+	281.248	True	7.4387e+07	8.59267e+07	1.89795e+06	1.82503e+06	43.0606	5.4283	C18H32O2	Fatty Acyls	GKJZMAHZJGSBKD-NMMTYZSQSA-N	CCCCCC=CC=CCCCCCCCCC(O)=O	---	49823191	HMDB0005048	Lipids and lipid-like molecules	Fatty Acyls	UP
POS964	3,4-Diaminopyridine	0.941	110.071	[M+NH4]+	110.071	True	3.80522e+08	3.81473e+08	6.89668e+08	1.34135e+08	0.924972	-0.112519	C5H7N3	Pyridines and derivatives	OYTKINVCDFNREN-UHFFFAOYSA-N	NC1=CNC=CC1=N	---	5918	HMDB0246022	Organoheterocyclic compounds	Pyridines and derivatives	NoSig
POS956	Carbapenem	14.505	110.06	[M+CH3OH+H]+	110.06	True	3.12599e+08	8.08768e+08	1.07822e+09	3.67849e+08	0.775459	-0.366877	C6H7NO	Lactams	YZBQHRLRFGPBSL-UHFFFAOYSA-N	O=C1CC2CC=CN12	---	13293130	HMDB0249611	Organoheterocyclic compounds	Lactams	NoSig
POS29620	PC(18:0/18:2)	11.137	786.598	[M+H]+	786.601	True	6.34386e+07	8.66056e+07	2.19153e+08	1.22531e+08	0.439132	-1.18727	C44H84NO8P	Phosphatidylcholines	FORFDCPQKJHEBF-VPUSDGANSA-N	CCCCCCCCCCCCCCCCCC(=O)OC[C@H](COP(=O)([O-])OCC[N+](C)(C)C)OC(=O)CCCCCCC/C=C\C/C=C\CCCCC	---	6441487	HMDB0008039	Lipids and lipid-like molecules	Glycerophospholipids	DOWN
POS15535	Dimethomorph	8.673	388.131	[M+H]+	388.131	True	3.05652e+06	6.29319e+06	1.92632e+08	1.92738e+08	0.0242616	-5.36518	C21H22ClNO4	Diphenylmethanes	QNBTYORWCCMPQP-NBVRZTHBSA-N	COC1=C(C=C(C=C1)C(=CC(=O)N2CCOCC2)C3=CC=C(C=C3)Cl)OC	C18583	5463781	HMDB0251380	Benzenoids	Benzene and substituted derivatives	DOWN
POS1663	Creatine	0.982	132.077	[M+H]+	132.077	True	1.35424e+09	1.34338e+09	11475.5	1.05219e+08	25.6353	4.68006	C4H9N3O2	Amino acids and derivatives	CVSVTCORWBXHQV-UHFFFAOYSA-N	O=C(O)CN(C(=N)N)C	C00300	586	HMDB0000064	Organic acids and derivatives	Carboxylic acids and derivatives	UP
POS8395	Adenosine	3.783	268.104	[M+Na]+	268.105	True	3.66328e+06	6.62561e+06	7138413	838890	1.28977	0.367114	C10H13N5O4	Purine nucleosides	OIRDTQYFTABQOQ-KQYNXXCUSA-N	NC1=NC=NC2=C1N=CN2[C@@H]1O[C@H](CO)[C@@H](O)[C@@H]1O	C00212	60961	HMDB0000050	Purine nucleosides	Purine nucleosides	NoSig
POS11984	Oleoylethanolamide	10.934	326.305	[M+H]+	326.305	True	4.88319e+08	8.06632e+08	3.04626e+06	394995	376.302	8.55575	C20H39NO2	Alkanolamines	BOWVQLFMWHZBEF-KTKRTIGZSA-N	CCCCCCCC/C=C\CCCCCCCC(=O)NCCO	C20792	5283454	HMDB0002088	Organic nitrogen compounds	Organonitrogen compounds	UP
POS3814	Phosphocholine	0.949	184.074	[M]+	184.073	True	3.80355e+08	3.8543e+08	1.06725e+07	5.61274e+07	11.4639	3.51902	C5H15NO4P+	Cholines	YHHSONZFOIEMCP-UHFFFAOYSA-O	C[N+](C)(C)CCOP(=O)(O)O	C00588	---	HMDB0001565	Organic nitrogen compounds	Organonitrogen compounds	UP
POS15274	PyroGlu-Pro-Arg	4.879	383.203	[M+H]+	383.204	True	5.33257e+07	2.58886e+07	1.31276e+08	150799961	0.280826	-1.83225	C16H26N6O5	Peptides	JMRQLMOQNRXVDP-UHFFFAOYSA-N	C1CC(N(C1)C(=O)C2CCC(=O)N2)C(=O)NC(CCCN=C(N)N)C(=O)O	---	77254966	---	Organic acids and derivatives	Carboxylic acids and derivatives	DOWN
POS28888	PC(16:0/18:2)	10.902	758.57	[M+H]+	758.569	True	1.18952e+08	9.01978e+07	1.21871e+08	2.10596e+08	0.629084	-0.668675	C42H80NO8P	Phosphatidylcholines	JLPULHDHAOZNQI-AKMCNLDWSA-N	CCCCCCCCCCCCCCCC(=O)OC[C@H](COP(=O)([O-])OCC[N+](C)(C)C)OC(=O)CCCCCCC/C=C\C/C=C\CCCCC	---	5287971	HMDB0007973	Lipids and lipid-like molecules	Glycerophospholipids	DOWN
POS9934	Penbutolol	7.465	292.226	[M+CH3OH+H]+	292.227	True	2.15968e+08	2.04846e+08	11475.5	4.50974e+06	93.0753	6.54033	C18H29NO2	Phenol ethers	KQXKVJAGOJTNJS-HNNXBMFYSA-N	CC(C)(C)NC[C@H](O)COC1=CC=CC=C1C1CCCC1	C07416	37464	HMDB0015447	Benzenoids	Phenol ethers	UP
POS10709	2,6,10,14-Hexadecatetraenoic acid, 3,7,11,15-tetramethyl-, (Z,E,E)-	10.95	305.248	[M+NH4]+	305.248	True	5.32663e+08	8.19043e+08	297400	11475.5	4376.22	12.0955	C20H32O2	Prenol lipids	SZNLKILVMCHHSD-UHFFFAOYSA-N	CC(C)=CCCC(C)=CCCC(C)=CCCC(C)=CC(O)=O	---	128570	HMDB0245522	Lipids and lipid-like molecules	Prenol lipids	UP
POS903	3-Ethylpyridine	13.718	108.081	[M+H]+	108.081	True	2.18169e+07	2.31324e+07	3.99485e+07	3.78827e+07	0.577523	-0.792051	C7H9N	Pyridines and derivatives	MFEIKQPHQINPRI-UHFFFAOYSA-N	CCC1=CC=CN=C1	---	10823	HMDB0029734	Organoheterocyclic compounds	Pyridines and derivatives	DOWN
POS2564	6-n-Propyluracil	3.791	155.081	[M+CH3OH+H]+	155.082	True	8.49266e+07	9.35028e+07	3.37038e+09	2.94922e+09	0.0282343	-5.14641	C7H10N2O2	Diazines	IMUTYIOWQFQGIC-UHFFFAOYSA-N	CCCC1=CC(=O)NC(=O)N1	---	96188	HMDB0247095	Organoheterocyclic compounds	Diazines	DOWN
POS3131	4,7-Epoxyisobenzofuran-1,3-dione, hexahydro-, (3aR,4S,7R,7aS)-rel-	6.62	169.05	[M+Na]+	169.05	True	2.34099e+07	1.25751e+07	4.29836e+08	3.24891e+08	0.0476794	-4.39049	C8H8O4	Furofurans	JAABVEXCGCXWRR-UHFFFAOYSA-N	O=C1OC(=O)C2C3CCC(O3)C12	---	93004	HMDB0245751	Organoheterocyclic compounds	Furofurans	DOWN
POS5475	6-hydroxyoct-1-enoylglycine	1.04	216.123	[M+H]+	216.124	True	1.18997e+09	1.40943e+09	5.58825e+08	5.3319e+08	2.38037	1.25119	C10H17NO4	Carboxylic acids and derivatives	NGDWNTKKOJUUGD-UHFFFAOYSA-N	CCC(O)CCCC(NCC(O)=O)=C=O	---	---	HMDB0094766	Organic acids and derivatives	Carboxylic acids and derivatives	UP
POS1159	Proline	14.008	116.071	[M+H]+	116.071	True	3.94175e+09	3.20317e+09	7.39969e+09	6.82805e+09	0.502182	-0.993717	C5H9NO2	Amino acids and derivatives	ONIBWKKTOPOVIA-BYPYZUCNSA-N	O=C(O)C1NCCC1	C00148	145742	HMDB0000162	Organic acids and derivatives	Carboxylic acids and derivatives	DOWN
POS6939	Dimethyl myristamine	9.681	242.284	[M+H]+	242.284	True	6.52913e+06	6.07692e+06	3.05092e+08	2.21801e+08	0.0239253	-5.38532	C16H35N	Tertiary amines	SFBHPFQSSDCYSL-UHFFFAOYSA-N	CCCCCCCCCCCCCCN(C)C	---	8211	---	Organic nitrogen compounds	Organonitrogen compounds	DOWN
POS1482	4-Hydroxy-2H-pyran-3-carboxaldehyde	0.582	127.039	[M+H]+	127.04	True	3.58315e+09	3.88835e+09	5.71891e+09	6.33884e+09	0.619644	-0.69049	C6H6O3	Pyrans	ZNUNRMPPGAAKKR-UHFFFAOYSA-N	OC1=C(COC=C1)C=O	---	---	HMDB0031256	Organoheterocyclic compounds	Pyrans	DOWN
POS5386	N,N-Dimethyldodecylamine	8.855	214.252	[M+H]+	214.253	True	4.63946e+06	4.97634e+06	7.95023e+08	6.16689e+08	0.00681145	-7.19782	C14H31N	Tertiary amines	YWFWDNVOPHGWMX-UHFFFAOYSA-N	CCCCCCCCCCCCN(C)C	---	8168	HMDB0255262	Organic nitrogen compounds	Organonitrogen compounds	DOWN
POS7963	6-amino-2-(2-amino-3-methylpentanamido)hexanoic acid	1.69	260.197	[M+H]+	260.197	True	1.46539e+09	1.11294e+09	4.51848e+08	4.73116e+08	2.78749	1.47897	C12H25N3O3	Peptides	UWBDLNOCIDGPQE-UHFFFAOYSA-N	CCC(C)C(C(=O)NC(CCCCN)C(=O)O)N	---	14299177	HMDB0028912	Organic acids and derivatives	Carboxylic acids and derivatives	UP
POS16170	Palmitoylcarnitine	10.48	400.341	[M+H]+	400.342	True	6.50373e+06	6.76058e+06	11475.5	255861	49.6165	5.63275	C23H45NO4	Acyl carnitines	XOMRRQXKHMYMOC-NRFANRHFSA-N	CCCCCCCCCCCCCCCC(=O)OC(CC(=O)[O-])C[N+](C)(C)C	C02990	461	HMDB0000222	Lipids and lipid-like molecules	Fatty Acyls	UP
POS5419	Prolylvaline	4.853	215.139	[M+H]+	215.139	True	2.69299e+09	1.96472e+09	5.83836e+09	5.99405e+09	0.39364	-1.34505	C10H18N2O3	Peptides	GIAZPLMMQOERPN-YUMQZZPRSA-N	CC(C)[C@@H](C(=O)N1CCC[C@H]1C(=O)O)N	---	9837272	HMDB0029135	Organic acids and derivatives	Carboxylic acids and derivatives	DOWN
POS7128	Isoleucylleucine	5.802	245.186	[M+H]+	245.186	True	2.49339e+09	2.86953e+09	2.63953e+09	2.41059e+09	1.06194	0.0866989	C12H24N2O3	Peptides	JWBXCSQZLLIOCI-GUBZILKMSA-N	CC[C@H](C)[C@@H](C(=O)N[C@@H](CC(C)C)C(=O)O)N	---	7019083	HMDB0028911	Organic acids and derivatives	Carboxylic acids and derivatives	NoSig
POS1210	Benzeneacetonitrile	5.207	118.065	[M+H]+	118.066	True	2.4315e+09	2.26206e+09	4.82873e+07	4.11307e+08	10.2124	3.35225	C8H7N	Benzene and substituted derivatives	SUSQOBVLVYHIEX-UHFFFAOYSA-N	N#CCC1=CC=CC=C1	C16074	8794	HMDB0034171	Benzenoids	Benzene and substituted derivatives	UP
POS1802	m-Toluamide	5.392	136.076	[M+H]+	136.076	True	2.00295e+08	1.75027e+08	1.14832e+09	9.68524e+08	0.177303	-2.49571	C8H9NO	Benzene and substituted derivatives	WGRPQCFFBRDZFV-UHFFFAOYSA-N	CC1=CC=CC(=C1)C(N)=O	---	69253	HMDB0245928	Benzenoids	Benzene and substituted derivatives	DOWN
POS12255	Tricin	7.812	331.08	[M+H]+	331.081	True	1.22645e+07	9.11403e+06	2.88197e+08	1.73525e+08	0.0463019	-4.43279	C17H14O7	3'-O-methylated flavonoids	HRGUSFBJBOKSML-UHFFFAOYSA-N	COc(c1)c(O)c(OC)cc1C(=C2)Oc(c3)c(c(O)cc(O)3)C(=O)2	C10193	5281702	---	Phenylpropanoids and polyketides	Flavonoids	DOWN
POS20891	(4a'R,5'S,6'R,6a'S,7'R,10a'R,10b'R)-6'-Acetoxy-4a',6a',10b'-trimethyl-5-oxododecahydro-2'H-dispiro[furan-3,3'-benzo[f]chromene-7',2''-oxiran]-5'-yl 2-methylpropanoate	8.35	501.245	[M+Na]+	501.246	True	6.24649e+07	3.46786e+07	11475.5	267559	348.141	8.44353	C26H38O8	Naphthopyrans	NLLJGJGLOHFJMI-FDPZVKDNSA-N	O=C(OC1C(OC(=O)C(C)C)C2(OC3(COC(=O)C3)CCC2(C)C4CCCC5(OC5)C14C)C)C	---	45360158	---	Organoheterocyclic compounds	Naphthopyrans	UP
POS14552	Cholesterol	12.506	369.352	[M+H-H2O]+	369.352	True	192921	1.69213e+06	11475.5	387926	4.71968	2.23869	C27H46O	Cholesterols and derivatives	HVYWMOMLDIMFJA-DPAQBDIFSA-N	C[C@H](CCCC(C)C)[C@H]1CC[C@@H]2[C@@]1(CC[C@H]3[C@H]2CC=C4[C@@]3(CC[C@@H](C4)O)C)C	C00187	5997	HMDB0000067	Lipids and lipid-like molecules	Steroids and steroid derivatives	UP
POS11862	Linoleoyl Ethanolamide	10.497	324.289	[M+H]+	324.29	True	3.60856e+07	6.30471e+07	3.40244e+06	1.25441e+06	21.2875	4.41194	C20H37NO2	Carboximidic acids and derivatives	KQXDGUVSAAQARU-HZJYTTRNSA-N	CCCCCC=CCC=CCCCCCCCC(=O)NCCO	---	2183	HMDB0012252	Organic acids and derivatives	Carboximidic acids and derivatives	UP
POS1570	3-Methylene-indolenine	5.204	130.065	[M+H-H2O]+	130.066	True	5.99022e+08	5.84869e+08	3.43747e+07	7.421e+07	10.9029	3.44664	C9H7N	Indoles and derivatives	BCNUXXXHEIUHJB-UHFFFAOYSA-N	C=C1C=NC2=CC=CC=C12	---	170404	HMDB0011664	Organoheterocyclic compounds	Indoles and derivatives	UP
POS11237	N-Palmitoylglycine	10.576	314.269	[M+H]+	314.269	True	1.45256e+08	2.27771e+08	11475.5	257407	1387.32	10.4381	C18H35NO3	Amino acids and derivatives	KVTFEOAKFFQCCX-UHFFFAOYSA-N	CCCCCCCCCCCCCCCC(=O)NCC(=O)O	---	151008	HMDB0013034	Organic acids and derivatives	Carboxylic acids and derivatives	UP
POS23087	Chenodeoxycholylphenylalanine	9.378	562.349	[M+Na]+	562.35	True	6.16584e+07	9.31522e+07	11475.5	99100.8	1400.03	10.4512	C33H49NO5	Glycinated bile acids and derivativesInChIKey	CEMZGPKUKMFNNF-UHFFFAOYSA-N	C[C@H](CCC(N[C@H](C(O)=O)CC1=CC=CC=C1)=O)[C@H]2CC[C@@]3([H])[C@]4([H])[C@H](O)C[C@]5([H])C[C@H](O)CC[C@]5(C)[C@H]4CC[C@@]32C	---	145740363	HMDB0242391	Lipids and lipid-like molecules	Steroids and steroid derivatives	UP
POS20718	LPC(16:0)	10.088	496.339	[M+CH3OH+H]+	496.34	True	3.2878e+06	3.60724e+06	7.71177e+07	1.32613e+07	0.0762903	-3.71236	C24H50NO7P	Glycerophospholipids	NEGQHKSYEYVFTD-HSZRJFAPSA-N	CCCCCCCCCCCCCCCC(=O)O[C@H](CO)COP([O-])(=O)OCC[N+](C)(C)C	---	15061532	HMDB0240262	Lipids and lipid-like molecules	Glycerophospholipids	DOWN
POS10666	Taxifolin	6.414	305.066	[M+H]+	305.066	True	1.66565e+07	6.67849e+06	2.37835e+08	1.95777e+08	0.0538152	-4.21584	C15H12O7	Flavanones	CXQWRCVTCMQVQX-HUUCEWRRSA-N	O=C1c2c(O)cc(O)cc2OC(c2ccc(O)c(O)c2)C1O	C01617	---	HMDB0242509	Phenylpropanoids and polyketides	Flavonoids	DOWN
POS2874	2-Methyl-4-(pyridin-2-yl)but-3-yn-2-ol	6.877	162.091	[M+H]+	162.091	True	1.74498e+08	1.22754e+08	1.15526e+09	843568306	0.148713	-2.7494	C10H11NO	Pyridines and derivatives	YBUWIVMOMHEALF-UHFFFAOYSA-N	OC(C#CC1=NC=CC=C1)(C)C	---	698810	---	Organoheterocyclic compounds	Pyridines and derivatives	DOWN
POS17474	Acetyltributyl citrate	10.402	425.214	[M+Na]+	425.215	True	4.57709e+08	4.07268e+08	1.23974e+09	1.22512e+09	0.350923	-1.51078	C20H34O8	Tetracarboxylic acids and derivatives	QZCLKYGREBVARF-UHFFFAOYSA-N	CCCCOC(=O)CC(CC(=O)OCCCC)(C(=O)OCCCC)OC(=O)C	---	6505	HMDB0034159	Organic acids and derivatives	Carboxylic acids and derivatives	DOWN
POS14444	Desmosterol	12.205	367.335	[M+H-H2O]+	367.336	True	4.50646e+06	8.27171e+06	11475.5	88351.1	128.004	7.00004	C27H44O	Cholesterols and derivatives	AVSXSVCZWQODGV-DPAQBDIFSA-N	CC(C)=CCCC(C)C1CCC2C3CC=C4CC(O)CCC4(C)C3CCC12C	C01802	439577	HMDB0002719	Lipids and lipid-like molecules	Steroids and steroid derivatives	UP
POS1350	4-Hydroxybenzaldehyde	2.049	123.044	[M+H]+	123.044	True	1.33411e+10	1.00474e+10	2.7036e+09	9.18137e+08	6.45781	2.69104	C7H6O2	Aldehydes	RGHHSNMVTDWUBI-UHFFFAOYSA-N	OC1=CC=C(C=O)C=C1	C00633	---	HMDB0011718	Organic oxygen compounds	Organooxygen compounds	UP
POS6526	Lidocaine	6.005	235.18	[M+H]+	235.18	True	1.08943e+08	3.92841e+07	1.98459e+09	1.93681e+09	0.0377995	-4.72549	C14H22N2O	m-Xylenes	NNJVILVZKWQKPM-UHFFFAOYSA-N	CCN(CC)CC(=NC1=C(C)C=CC=C1C)O	C07073	3676	HMDB0014426	Benzenoids	Benzene and substituted derivatives	DOWN
POS10808	Epigallocatechin	5.151	307.081	[M+H]+	307.081	True	11475.5	11475.5	1.50656e+09	1.20667e+09	8.45896e-06	-16.8511	C15H14O7	Catechins	XMOCLSLCDHWDHP-IUODEOHRSA-N	OC=1C=C(O)C2=C(OC(C3=CC(O)=C(O)C(O)=C3)C(O)C2)C1	C12136	72277	HMDB0038361	Phenylpropanoids and polyketides	Flavonoids	DOWN
POS9968	PyroGlu-Tyr	5.361	293.113	[M+H]+	293.113	True	1.55086e+08	1.60668e+08	2.88526e+08	3.02709e+08	0.534058	-0.904933	C14H16N2O5	Peptides	ILJOYLTXYCZXTB-UHFFFAOYSA-N	C1CC(=O)NC1C(=O)NC(CC2=CC=C(C=C2)O)C(=O)O	---	23422547	---	Organic acids and derivatives	Carboxylic acids and derivatives	DOWN
POS2487	cis-Dihydrocarvone	7.198	153.127	[M+H]+	153.127	True	1.80731e+08	1.88171e+08	2.04616e+07	4.2149e+07	5.89202	2.55876	C10H16O	Prenol lipids	AZOCECCLWFDTAP-BDAKNGLRSA-N	C[C@@H]1CC[C@@H](CC1=O)C(C)=C	C11412	443181	HMDB0303216	Lipids and lipid-like molecules	Prenol lipids	UP
POS2161	3-Hydroxyadipic acid 3,6-lactone	2.22	145.049	[2M+H]+	145.05	True	7.5376e+09	1.33772e+10	1.46674e+10	5.10561e+09	1.05775	0.0809954	C6H8O4	Lactones	BWEICTHJUIJQPH-UHFFFAOYSA-N	[H]OC(=O)CC1([H])CCC(=O)O1	---	194109	HMDB0029171	Organoheterocyclic compounds	Lactones	NoSig
POS24082	Pheophorbide A	11.39	593.276	[M+H]+	593.276	True	2.62339e+06	4.17034e+06	324041	650734	6.96954	2.80106	C35H36N4O5	Chlorins	OINDWIFDMFYGDX-OUDGZATJSA-N	CCC1=C2C=C3C(=C4C(=O)C(C(=C5C(C(C(=N5)C=C6C(=C(C(=CC(=C1C)N2)N6)C=C)C)C)CCC(=O)O)C4=N3)C(=O)OC)C	C18021	---	HMDB0256449	---	Tetrapyrroles and derivatives	UP
POS17575	Lovastatin	8.826	427.244	[M+Na]+	427.246	True	2.13031e+09	1.98018e+09	11475.5	5.06194e+06	810.203	9.66214	C24H36O5	Delta valerolactones	PCZOHLXUXFIOCF-BXMDZJJMSA-N	CC[C@H](C)C(=O)O[C@H]1C[C@H](C=C2[C@H]1[C@H]([C@H](C=C2)C)CC[C@@H]3C[C@H](CC(=O)O3)O)C	C07074	53232	HMDB0014372	Organoheterocyclic compounds	Lactones	UP
POS4123	Targinine	0.942	189.135	[M+H]+	189.135	True	3.65576e+08	3.29634e+08	1.44722e+09	1.21239e+09	0.261395	-1.9357	C7H16N4O2	Amino acids and derivatives	NTNWOCRCBQPEKQ-UHFFFAOYSA-N	O=C(O)C(N)CCCNC(=N)NC	C03884	132862;46906075	HMDB0029416	Organic acids and derivatives	Carboxylic acids and derivatives	DOWN
POS2221	Deoxycarnitine	1.008	146.117	[M+H]+	146.118	True	5.09297e+08	3.49352e+08	2.41994e+09	1.74242e+09	0.206289	-2.27726	C7H15NO2	Straight chain fatty acids	JHPNVNIEXXLNTR-UHFFFAOYSA-N	C[N+](C)(C)CCCC([O-])=O	C01181	725	HMDB0001161	Lipids and lipid-like molecules	Fatty Acyls	DOWN
POS2267	Lysine	0.791	147.113	[M+H]+	147.113	True	3.44526e+09	3.75615e+09	4.66397e+08	4.46964e+08	7.88451	2.97902	C6H14N2O2	D-alpha-amino acids	KDXKERNSBIXSRK-UHFFFAOYSA-N	C(CCN)CC(C(=O)O)N	C00047	5962	HMDB0000182	Organic acids and derivatives	Carboxylic acids and derivatives	UP
POS3406	Asparagine propyl ester	1.373	175.108	[M+H]+	175.108	True	6.21388e+07	1.66113e+09	2.36503e+08	2.04884e+08	3.90421	1.96503	C7H14N2O3	---	VALQXKUGYPNGCD-UHFFFAOYSA-N	CCCOC(=O)C(N)CC(N)=O	---	13783273	---	---	---	UP
NEG970	Malic acid	0.99	133.009	[M-H]-	133.012	True	2.08971e+10	1.01782e+10	7.29416e+10	1.31029e+10	0.361154	-1.46931	C4H4O5-2	Beta hydroxy acids and derivatives	BJEPYKJPYRNKOW-REOHCLBHSA-N	C(C(C(=O)[O-])O)C(=O)[O-]	C00149	222656;138628585	HMDB0000156	Organic acids and derivatives	Hydroxy acids and derivatives	DOWN
POS1215	3-Amino-2,2-dimethylpropanoic acid	1.203	118.086	[M+H]+	118.086	True	1.63808e+10	1.48265e+10	4.52672e+09	5.0414e+09	3.2616	1.70558	C5H11NO2	Carboxylic acids and derivatives	DGNHGRLDBKAPEH-UHFFFAOYSA-N	CC(C)(CN)C(O)=O	---	95739;36689718	HMDB0245805	Organic acids and derivatives	Carboxylic acids and derivatives	UP
POS2645	Imidazole lactate	0.972	157.06	[M+H]+	157.061	True	7.0382e+07	9.2082e+07	6.15211e+08	6.84493e+08	0.125001	-2.99999	C6H8N2O3	Substituted imidazoles	ACZFBYCNAVEFLC-UHFFFAOYSA-N	OC(CC1=CN=CN1)C(O)=O	C05568	793	HMDB0253418	Organoheterocyclic compounds	Azoles	DOWN
POS3216	Gallic acid	3.44	171.029	[M+H]+	171.029	True	7.37212e+07	3.07261e+07	2.29252e+09	2.14622e+09	0.0235308	-5.40931	C7H6O5	Hydroxybenzoic acid derivatives	LNTHITQWFMADLM-UHFFFAOYSA-N	C1=C(C=C(C(=C1O)O)O)C(=O)O	C01424	370	HMDB0005807	Benzenoids	Benzene and substituted derivatives	DOWN
POS22655	Chenodeoxycholylarginine	7.792	549.4	[M+H]+	549.401	True	3.17268e+09	6.34489e+09	1.19894e+06	4.93721e+07	188.202	7.55614	C30H52N4O5	Glycinated bile acids and derivatives	IGVZUMPVFZKTRH-QUSMJVILSA-N	C[C@H](CCC(N[C@H](C(O)=O)CCCNC(N)=N)=O)[C@H]1CC[C@@]2([H])[C@]3([H])[C@H](O)C[C@]4([H])C[C@H](O)CC[C@]4(C)[C@H]3CC[C@@]21C	---	145740410	HMDB0242396	Lipids and lipid-like molecules	Steroids and steroid derivatives	UP
POS28576	PC(O-16:0/18:1)	11.132	746.605	[M+H]+	746.606	True	3.31469e+07	2.64713e+07	7.02518e+07	1.17843e+08	0.316958	-1.65764	C42H84NO7P	1-alkyl,2-acylglycero-3-phosphocholines	SIEDNCDNGMIKST-IYEJTHTFSA-N	CCCCCCCCCCCCCCCCOC[C@H](COP(=O)([O-])OCC[N+](C)(C)C)OC(=O)CCCCCCC/C=C\CCCCCCCC	---	24779266	---	Lipids and lipid-like molecules	Glycerophospholipids	DOWN
POS1797	Adenine	1.554	136.062	[M+H]+	136.062	True	2.0226e+09	1.46939e+09	1.93246e+10	2.13602e+10	0.0858303	-3.54237	C5H5N5	6-aminopurines	GFFGJBXGBJISGV-UHFFFAOYSA-N	NC1=C2N=CNC2=NC=N1	C00147	190	HMDB0000034	Organoheterocyclic compounds	Imidazopyrimidines	DOWN
POS10298	Triethyl citrate	7.626	299.11	[M+Na]+	299.11	True	6.75883e+07	3.45676e+07	1.47492e+09	1.19061e+09	0.0383248	-4.70558	C12H20O7	Tricarboxylic acids and derivatives	DOOTYTYQINUNNV-UHFFFAOYSA-N	CCOC(=O)CC(CC(=O)OCC)(C(=O)OCC)O	---	6506	HMDB0034263	Organic acids and derivatives	Carboxylic acids and derivatives	DOWN
POS8982	4,8,12,15-Octadecatetraenoic acid	9.601	277.216	[M+H]+	277.217	True	4.09553e+07	3.26231e+08	3345409	9.81226e+06	27.9066	4.80254	C18H28O2	Fatty Acyls	SIVLURJESSFFDP-FLVFHSTKSA-N	CC\C=C/C\C=C/CC\C=C\CC\C=C\CCC(O)=O	---	131751278	HMDB0032672	Lipids and lipid-like molecules	Fatty Acyls	UP
POS2112	trans-4-Aminocyclohexanecarboxylic acid	1.046	144.102	[M+H]+	144.102	True	4.27896e+08	2.33624e+08	1.07882e+09	8.86491e+08	0.336599	-1.5709	C7H13NO2	Carboxylic acids and derivatives	DRNGLYHKYPNTEA-UHFFFAOYSA-N	NC1CCC(CC1)C(O)=O	---	171560;40482209	HMDB0246355	Organic acids and derivatives	Carboxylic acids and derivatives	DOWN
POS19642	3,5,7,8,3',4',5'--Heptamethoxyflavone	11.603	471.104	[M+K]+	471.105	True	8.09906e+06	7.46136e+06	3.56788e+07	3.63786e+07	0.215945	-2.21127	C22H24O9	8-O-methylated flavonoids	AFQWYRUBZJYCIF-UHFFFAOYSA-N	COC1=CC(=CC(OC)=C1OC)C2=C(OC)C(=O)C3=C(OC)C=C(OC)C(OC)=C3O2	---	5318050	---	Phenylpropanoids and polyketides	Flavonoids	DOWN
POS6161	Prolylisoleucine	6.272	229.155	[M+H]+	229.155	True	1.86442e+09	2.14336e+09	8.80698e+07	1.50176e+08	16.822	4.07228	C11H20N2O3	Peptides	OCYROESYHWUPBP-CIUDSAMLSA-N	CC[C@H](C)[C@@H](C(=O)O)NC(=O)[C@@H]1CCCN1	---	7079600;7079601	HMDB0304810	Organic acids and derivatives	Carboxylic acids and derivatives	UP
POS6033	PyroGlu-Pro	5.023	227.103	[M+H]+	227.103	True	9.9697e+07	7.17255e+07	1.15596e+09	1.00519e+09	0.07932	-3.65617	C10H14N2O4	Peptides	PFEJJYZYEFRQEA-UHFFFAOYSA-N	C1CC(N(C1)C(=O)C2CCC(=O)N2)C(=O)O	---	13306588	---	Organic acids and derivatives	Carboxylic acids and derivatives	DOWN
POS1274	Threonine	1.096	120.066	[M+H]+	120.065	True	3.26627e+08	2.10346e+08	1.03978e+08	5.84613e+07	3.30569	1.72495	C4H9NO3	Amino acids and derivatives	AYFVYJQAPQTCCC-GBXIJSLDSA-N	O=C(O)C(N)C(O)C	C00188	---	HMDB0000167	Organic acids and derivatives	Carboxylic acids and derivatives	UP
POS7891	L-Saccharopine	2.013	259.129	[M+H-H2O]+	259.129	True	9.04482e+08	4.12789e+08	4.516e+10	44601040711	0.0146753	-6.09047	C11H20N2O6	Amino acids and derivatives	ZDGJAHTZVHVLOT-HMORVUFPNA-N	C(CCN[C@@H](CCC(=O)O)C(=O)O)C[C@@H](C(=O)O)N	C00449	160556	HMDB0000279	Organic acids and derivatives	Carboxylic acids and derivatives	DOWN
POS9270	2'-O-Methyladenosine	4.952	282.119	[M+H]+	282.12	True	3.36896e+07	2.52807e+06	1.19843e+09	9.17556e+08	0.0171163	-5.86849	C11H15N5O4	Purine nucleosides	FPUGCISOLXNPPC-IOSLPCCCSA-N	OCC1OC(N2C=NC=3C(=NC=NC32)N)C(OC)C1O	---	102213	HMDB0004326	Nucleosides, nucleotides, and analogues	Purine nucleosides	DOWN
POS8757	Val-Gly-Val	5.188	274.176	[M+H]+	274.176	True	1.10925e+09	1.24968e+09	7.25687e+08	7.28049e+08	1.62267	0.698367	C12H23N3O4	Peptides	XXROXFHCMVXETG-UWVGGRQHSA-N	CC(C)[C@@H](C(=O)NCC(=O)N[C@@H](C(C)C)C(=O)O)N	---	71352363	---	Organic acids and derivatives	Carboxylic acids and derivatives	UP
POS6620	Alanylphenylalanine	5.205	237.123	[M+H]+	237.123	True	6.57436e+08	6.5409e+08	1.70851e+09	1.68244e+09	0.386772	-1.37044	C12H16N2O3	Peptides	OMNVYXHOSHNURL-WPRPVWTQSA-N	C[C@H](N)C(=O)N[C@@H](Cc1ccccc1)C(O)=O	---	96814;6992394	HMDB0028694	Organic acids and derivatives	Carboxylic acids and derivatives	DOWN
POS4955	Xanthurenic acid	5.387	206.045	[M+H]+	206.045	True	8.41452e+06	1.2796e+06	1.96399e+08	1.84324e+08	0.0254624	-5.29549	C10H7NO4	Quinoline carboxylic acids	FBZONXHGGPHHIY-UHFFFAOYSA-N	O=C(O)C=1N=C2C(O)=CC=CC2=C(O)C1	C02470	---	HMDB0000881	Organoheterocyclic compounds	Quinolines and derivatives	DOWN
POS4303	Scopoletin	6.538	193.05	[M+H]+	193.05	True	2.6595e+07	4.55934e+07	1.7518e+08	6.29669e+08	0.0896919	-3.47888	C10H8O4	7-hydroxycoumarins	RODXRVNMMDRFIK-UHFFFAOYSA-N	O=C1OC=2C=C(O)C(OC)=CC2C=C1	C01752	5280460	HMDB0034344	Coumarins and derivatives	Coumarins and derivatives	DOWN
POS13967	Lithocholic acid	10.32	359.294	[M+H-H2O]+	359.294	True	3.28148e+07	5.71361e+07	11475.5	11475.5	3919.24	11.9364	C24H40O3	Hydroxy bile acids, alcohols and derivatives	SMEROWZSTRWXGI-HVATVPOCSA-N	CC(CCC(=O)O)C1CCC2C3CCC4CC(O)CCC4(C)C3CCC12C	C03990	9903	HMDB0000761	Lipids and lipid-like molecules	Steroids and steroid derivatives	UP
POS22240	Cholyllysine	7.09	537.389	[M+H]+	537.39	True	5.51933e+08	5.11559e+08	11475.5	1.13351e+07	93.7279	6.55041	C30H52N2O6	Glycinated bile acids and derivatives	FTOTVNJFGHCOCZ-UHFFFAOYSA-N	C[C@H](CCC(N[C@H](C(O)=O)CCCCN)=O)[C@H]1CC[C@@]2([H])[C@]3([H])[C@H](O)C[C@]4([H])C[C@H](O)CC[C@]4(C)[C@H]3C[C@H](O)[C@@]21C	---	145740384	HMDB0242379	Lipids and lipid-like molecules	Steroids and steroid derivatives	UP
POS8805	Phloretin	6.635	275.091	[M+H]+	275.091	True	1.43676e+07	7.41477e+06	1.85821e+08	1.60544e+08	0.0628885	-3.99106	C15H14O5	2'-Hydroxy-dihydrochalcones	VGEREEWJJVICBM-UHFFFAOYSA-N	O=C(C=1C(O)=CC(O)=CC1O)CCC2=CC=C(O)C=C2	C00774	4788	HMDB0003306	Phenylpropanoids and polyketides	Linear 1,3-diarylpropanoids	DOWN
POS1109	Creatinine	0.989	114.066	[M+H]+	114.066	True	5.17548e+08	4.78396e+08	8.22525e+07	7.30584e+07	6.41258	2.68091	C4H7N3O	Amino acids and derivatives	DDRJAANPRJIHGJ-GLFQYTTQNA-N	N=C1N=C(O)CN1C	C00791	588	HMDB0000562	Organic acids and derivatives	Carboxylic acids and derivatives	UP
POS13511	Trp-Phe	6.508	352.165	[M+H]+	352.166	True	9.9874e+07	9.95536e+07	2.84795e+07	2.30368e+07	3.87115	1.95276	C20H21N3O3	Peptides	IMMPMHKLUUZKAZ-WMZOPIPTSA-N	C1=CC=C(C=C1)C[C@@H](C(=O)O)NC(=O)[C@H](CC2=CNC3=CC=CC=C32)N	---	6426942	HMDB0029090	Organic acids and derivatives	Carboxylic acids and derivatives	UP
POS1365	3-Aminopicolinaldehyde	0.605	123.056	[M+H]+	123.055	True	2.17558e+08	5.61627e+07	5.41284e+08	3.38235e+08	0.311216	-1.68401	C6H6N2O	Pyridines and derivatives	QNJCRBZVUFRESB-UHFFFAOYSA-N	NC1=C(C=O)N=CC=C1	---	12204009	HMDB0245820	Organoheterocyclic compounds	Pyridines and derivatives	DOWN
POS20076	Myricetin 3-galactoside	6.09	481.098	[M+H]+	481.098	True	7.742e+07	3.2098e+07	2.11687e+09	1.75097e+09	0.0283151	-5.14229	C21H20O13	Flavonoid O-glycosides	FOHXFLPXBUAOJM-UHFFFAOYSA-N	OC[C@H]1O[C@@H](OC2=C(OC3=C(C2=O)C(O)=CC(O)=C3)C4=CC(O)=C(O)C(O)=C4)[C@H](O)[C@@H](O)[C@H]1O	---	5491408	HMDB0034358	Phenylpropanoids and polyketides	Flavonoids	DOWN
POS13191	Syringetin	6.592	347.076	[M+H]+	347.076	True	8.4107e+07	4.51286e+07	1.30827e+09	1.11155e+09	0.0534072	-4.22682	C17H14O8	Flavonols	UZMAPBJVXOGOFT-UHFFFAOYSA-N	COC1=CC(=CC(=C1O)OC)C2=C(C(=O)C3=C(C=C(C=C3O2)O)O)O	C11620	5281953	HMDB0304558	Phenylpropanoids and polyketides	Flavonoids	DOWN
POS13247	dGMP	2.286	348.07	[M+H]+	348.07	True	1.04833e+09	9.09093e+08	11475.5	3.1866e+06	612.062	9.25753	C10H14N5O7P	Purine deoxyribonucleoside monophosphates	LTFMZDNNPPEQNG-KVQBGUIXSA-N	O=P(O)(O)OCC1OC(N2C=NC=3C(O)=NC(=N)NC32)CC1O	C00362	135398597	HMDB0001044	Nucleosides, nucleotides, and analogues	Purine nucleotides	UP
POS4001	Prolylalanine	1.01	187.108	[2M+H]+	187.108	True	7.2159e+08	6.15042e+08	1.17994e+08	1.19141e+08	5.63659	2.49482	C8H14N2O3	Carboxylic acids and derivatives	FELJDCNGZFDUNR-UHFFFAOYSA-N	CC(NC(=O)C1CCCN1)C(O)=O	---	418041;44369241	HMDB0029010	Organic acids and derivatives	Carboxylic acids and derivatives	UP
POS21195	Syringetin 3-O-Galactoside	6.593	509.129	[M+H]+	509.129	True	1.02693e+08	5.18669e+07	1.5905e+09	1.33458e+09	0.0528394	-4.24224	C23H24O13	Flavonoid O-glycosides	JMFWYRWPJVEZPV-UOCKATJYSA-N	COc1cc(-c2oc3cc(O)cc(O)c3c(=O)c2OC2OC(CO)C(O)C(O)C2O)cc(OC)c1O	---	5321577	---	Phenylpropanoids and polyketides	Flavonoids	DOWN
POS3027	Tricaine	4.919	166.086	[M+H]+	166.086	True	2.24279e+08	270375424	2.64084e+09	1.28438e+09	0.12602	-2.98828	C9H11NO2	Benzoic acid esters	ZMCBYSBVJIMENC-UHFFFAOYSA-N	O=C(OCC)C=1C=CC=C(N)C1	C18090	---	HMDB0252029	Benzenoids	Benzene and substituted derivatives	DOWN
POS2254	1H-Indene-1,2(3H)-dione	1.804	147.044	[M+H-H2O]+	147.044	True	9.68124e+08	1.01664e+09	1.24108e+07	16601879	68.41	6.09614	C9H6O2	Indanes	WFFZGYRTVIPBFN-UHFFFAOYSA-N	O=C1CC2=CC=CC=C2C1=O	---	123358	HMDB0244733	Benzenoids	Indanes	UP
POS2342	1-Methyl-4-isobutylbenzene	9.234	149.133	[M+NH4]+	149.132	True	2.76146e+08	3.02699e+08	1.99166e+07	1.73474e+07	15.5336	3.95732	C11H16	Benzene and substituted derivatives	VCGBZXLLPCGFQM-UHFFFAOYSA-N	CC(C)CC1=CC=C(C)C=C1	---	21240	HMDB0302861	Benzenoids	Benzene and substituted derivatives	UP
POS3023	2-Pyrazinoylguanidine	2.28	166.072	[M+Na]+	166.072	True	4.12599e+07	2.05081e+07	9.03635e+08	7.18396e+08	0.0380806	-4.7148	C6H7N5O	Diazines	WNBSDCKJFDZMHT-UHFFFAOYSA-N	NC(N)=NC(=O)C1=NC=CN=C1	---	124704	HMDB0247125	Organoheterocyclic compounds	Diazines	DOWN
POS17531	Jervine	7.94	426.299	[M+H]+	426.3	True	4.45964e+07	9.59519e+07	11475.5	1.42174e+06	98.065	6.61567	C27H39NO3	Jerveratrum-type alkaloids	CLEXYFLHGFJONT-DNMILWOZSA-N	O=C1C2=C(C)C3(OC4CC(C)CNC4C3C)CCC2C5CC=C6CC(O)CCC6(C)C15	C10811	56776301	HMDB0253731	Lipids and lipid-like molecules	Steroids and steroid derivatives	UP
POS2783	Indole-3-acetaldehyde	6.718	160.075	[M+H]+	160.076	True	2.26616e+07	1.71325e+07	3.0382e+08	2.17356e+08	0.0763544	-3.71115	C10H9NO	3-alkylindoles	WHOOUMGHGSPMGR-UHFFFAOYSA-N	O=CCc1c[nH]c2ccccc12	C00637	800	HMDB0001190	Organoheterocyclic compounds	Indoles and derivatives	DOWN
POS15380	Dehydrocholic acid	8.116	385.237	[M+H-H2O]+	385.237	True	3.73319e+08	3.39031e+08	7.58216e+06	1.72312e+07	28.7083	4.84339	C24H34O5	Bile acids, alcohols and derivatives	OHXPGWPVLFPUSM-KLRNGDHRSA-N	CC(CCC(=O)O)C1CCC2C3C(=O)CC4CC(=O)CCC4(C)C3CC(=O)C12C	C13154	6674	---	Lipids and lipid-like molecules	Steroids and steroid derivatives	UP
POS2062	5-Hydroxymaltol	2.191	143.034	[M+H]+	143.034	True	1.92648e+08	2.8652e+08	7.57794e+08	1.42697e+09	0.219322	-2.18888	C6H6O4	Pyrans	SSSNQLHKSUJJTE-UHFFFAOYSA-N	CC1=C(O)C(=O)C(O)=CO1	---	70627	HMDB0032988	Organoheterocyclic compounds	Pyrans	DOWN
POS10078	gamma-Glutamylphenylalanine	5.448	295.129	[M+H]+	295.129	True	2.45918e+09	2.19276e+09	1.3775e+08	2.72972e+08	11.3262	3.50159	C14H18N2O5	Peptides	XHHOHZPNYFQJKL-QWRGUYRKSA-N	O=C(O)[C@H](CC1=CC=CC=C1)NC(CC[C@H](N)C(O)=O)=O	---	111299	HMDB0000594	Organic acids and derivatives	Carboxylic acids and derivatives	UP
POS8281	Cytidine	1.345	266.075	[M+Na]+	266.075	True	6.32096e+07	7.05344e+07	1.68637e+06	11475.5	78.7729	6.29963	C9H13N3O5	Pyrimidine nucleosides	UHDGCWIWMRVCDJ-XVFCMESISA-N	N=c1ccn([C@@H]2O[C@H](CO)[C@@H](O)[C@H]2O)c(O)n1	C00475	6175	HMDB0000089	Nucleosides, nucleotides, and analogues	Pyrimidine nucleosides	UP
POS1775	P-Menthatriene	8.69	135.117	[M+H]+	135.117	True	3.61377e+08	4.13301e+08	3.47463e+07	3.34273e+07	11.3633	3.50631	C10H14	Prenol lipids	XNMPFDIYAMOYRM-UHFFFAOYSA-N	CC(=C)C1=CC=C(C)CC1	---	176983	HMDB0037013	Lipids and lipid-like molecules	Prenol lipids	UP
POS20136	LPE(18:0)	10.174	482.323	[M+H]+	482.325	True	414458	4.27529e+07	270633	1.15263e+06	30.3299	4.92267	C23H48NO7P	Glycerophospholipids	KIHAGWUUUHJRMS-JOCHJYFZSA-N	[H][C@@](CO)(COP(O)(=O)OCCN)OC(=O)CCCCCCCCCCCCCCCCC	---	53480667;90658453	HMDB0011129	Lipids and lipid-like molecules	Glycerophospholipids	UP
POS8252	Valylphenylalanine	5.618	265.155	[M+H]+	265.155	True	1.74728e+09	1.38743e+09	1.59397e+09	1.59151e+09	0.984064	-0.0231764	C14H20N2O3	Peptides	GJNDXQBALKCYSZ-UHFFFAOYSA-N	CC(C)[C@@H](C(=O)N[C@@H](CC1=CC=CC=C1)C(=O)O)N	---	6993120	HMDB0029134	Organic acids and derivatives	Carboxylic acids and derivatives	NoSig
POS10386	Sphingosine	9.377	300.29	[M+H]+	300.29	True	2.02483e+07	2.72791e+07	1.56156e+08	1.22291e+08	0.170687	-2.55057	C18H37NO2	Alkanolamines	WWUZIQQURGPMPG-UHFFFAOYSA-N	CCCCCCCCCCCCC/C=C/[C@H]([C@H](CO)N)O	C00319	5280335	HMDB0000252	Organic nitrogen compounds	Organonitrogen compounds	DOWN
POS20575	3',8-Dimethoxyapigenin 7-glucoside	5.782	493.135	[M+H]+	493.135	True	4.74927e+07	1.42488e+07	1.75004e+09	1.12951e+09	0.0214414	-5.54346	C23H24O12	Flavonoids	XXUHDKDDHQURGH-UHFFFAOYSA-N	COC1=C(O)C=CC(=C1)C1=CC(=O)C2=C(O1)C(OC)=C(OC1OC(CO)C(O)C(O)C1O)C=C2O	---	14825845	HMDB0038825	Phenylpropanoids and polyketides	Flavonoids	DOWN
POS16382	2-(14-Methylpentadecanoylamino)-3-phenylpropanoic acid	11.256	404.316	[M+H]+	404.316	True	2.59158e+07	4.49317e+07	11475.5	148971	441.565	8.78648	C25H41NO3	Amino acids and derivatives	WICAPTTWPBEVPW-UHFFFAOYSA-N	CC(C)CCCCCCCCCCCCC(=O)NC(CC1=CC=CC=C1)C(O)=O	---	102571592	---	Organic acids and derivatives	Carboxylic acids and derivatives	UP
POS4922	Ser-Val	1.653	205.118	[M+H]+	205.118	True	2.19196e+09	1.80794e+09	3.05986e+08	6.74066e+08	4.08131	2.02903	C8H16N2O4	Peptides	ILVGMCVCQBJPSH-WDSKDSINSA-N	CC(C)[C@@H](C(=O)O)NC(=O)[C@H](CO)N	---	7020159	HMDB0029052	Organic acids and derivatives	Carboxylic acids and derivatives	UP
POS2216	gamma-Guanidinobutyric acid	1.392	146.092	[M+H]+	146.092	True	7.01044e+08	6.77218e+08	1.68526e+09	1.79809e+09	0.395671	-1.33763	C5H11N3O2	Amino acids and derivatives	TUHVEAJXIMEOSA-UHFFFAOYSA-N	N=C(N)NCCCC(=O)O	C01035	500;25200642	HMDB0003464	Organic acids and derivatives	Carboxylic acids and derivatives	DOWN
POS2972	p-Coumaric acid	5.695	165.054	[M+H]+	165.055	True	3.36944e+07	1.84237e+07	8.20603e+08	7.1528e+08	0.0339336	-4.88114	C9H8O3	Cinnamic acids and derivatives	NGSWKAQJJWESNS-ZZXKWVIFSA-N	OC(=O)\C=C/C1=CC=C(O)C=C1	C00811	637542	HMDB0002035	Phenylpropanoids and polyketides	Cinnamic acids and derivatives	DOWN
POS9102	Dibutyl phthalate	10.03	279.159	[M+H]+	279.159	True	1.7293e+08	1.43748e+08	4.62163e+08	7.29388e+08	0.265769	-1.91175	C16H22O4	Benzoic acid esters	DOIRQSBPFJWKBE-UHFFFAOYSA-N	CCCCOC(=O)c1ccccc1C(=O)OCCCC	C14214	3026	HMDB0033244	Benzenoids	Benzene and substituted derivatives	DOWN
POS6220	Lauramine oxide	8.488	230.248	[M+H]+	230.248	True	2.68994e+08	2.83177e+08	1.86604e+09	1.1391e+09	0.183743	-2.44424	C14H31NO	Long-chain alkyl amine oxides	SYELZBGXAIXKHU-UHFFFAOYSA-N	[O-][N+](C)(C)CCCCCCCCCCCC	---	15433	---	Organic nitrogen compounds	Organonitrogen compounds	DOWN
POS16845	Digoxigenin	8.409	413.23	[M+Na]+	413.23	True	7.80131e+08	6.35314e+08	11475.5	1.08536e+07	130.275	7.02542	C23H34O5	Cardenolides and derivatives	SHIBSTMRCDJXLN-KCZCNTNESA-N	O=C1OCC(=C1)C2CCC3(O)C4CCC5CC(O)CCC5(C)C4CC(O)C23C	---	15478	HMDB0060731	Lipids and lipid-like molecules	Steroids and steroid derivatives	UP
POS4835	N,N-Dimethylarginine	1.03	203.15	[2M+H]+	203.15	True	5.61759e+08	1.33013e+09	4.1128e+08	3.66325e+08	2.43297	1.28272	C8H18N4O2	Carboxylic acids and derivatives	YDGMGEXADBMOMJ-LURJTMIESA-N	CN(C)C(=N)NCCCC(N)C(O)=O	C03626	123831	HMDB0001539	Organic acids and derivatives	Carboxylic acids and derivatives	UP
POS22363	Chenodeoxycholylphenylalanine	8.867	540.367	[M+H]+	540.368	True	1.44601e+08	1.60442e+08	11475.5	1.20424e+06	250.916	7.97106	C33H49NO5	Glycinated bile acids and derivativesInChIKey	CEMZGPKUKMFNNF-UHFFFAOYSA-N	C[C@H](CCC(N[C@H](C(O)=O)CC1=CC=CC=C1)=O)[C@H]2CC[C@@]3([H])[C@]4([H])[C@H](O)C[C@]5([H])C[C@H](O)CC[C@]5(C)[C@H]4CC[C@@]32C	---	145740363	HMDB0242391	Lipids and lipid-like molecules	Steroids and steroid derivatives	UP
POS1705	Dehydro-P-Cymene	8.691	133.101	[M+H]+	133.102	True	3.13231e+08	3.52433e+08	4.62938e+07	7.47417e+07	5.49974	2.45936	C10H12	Benzene and substituted derivatives	MMSLOZQEMPDGPI-UHFFFAOYSA-N	CC(=C)C1=CC=C(C)C=C1	---	62385	HMDB0029641	Benzenoids	Benzene and substituted derivatives	UP
POS16324	Acetyltributyl citrate	10.404	403.233	[M+H]+	403.233	True	1.16896e+08	9.67865e+07	3.70749e+08	3.36002e+08	0.302345	-1.72573	C20H34O8	Tetracarboxylic acids and derivatives	QZCLKYGREBVARF-UHFFFAOYSA-N	CCCCOC(=O)CC(CC(=O)OCCCC)(C(=O)OCCCC)OC(=O)C	---	6505	HMDB0034159	Organic acids and derivatives	Carboxylic acids and derivatives	DOWN
POS14210	Laureth-4	10.614	363.31	[M+H]+	363.31	True	2.22748e+07	3.58726e+07	1.15466e+07	5.13887e+06	3.48492	1.80113	C20H42O5	Dialkyl ethers	WPMWEFXCIYCJSA-UHFFFAOYSA-N	CCCCCCCCCCCCOCCOCCOCCOCCO	---	78933	HMDB0246913	Organic oxygen compounds	Organooxygen compounds	UP
POS6285	ValylIsoleucine	5.965	231.17	[M+H]+	231.17	True	5.59791e+09	6.34877e+09	2.1902e+09	2.16006e+09	2.74619	1.45743	C11H22N2O3	Peptides	PNVLWFYAPWAQMU-UHFFFAOYSA-N	CC[C@H](C)[C@@H](C(=O)O)NC(=O)[C@H](C(C)C)N	---	7010532	HMDB0029130	Organic acids and derivatives	Carboxylic acids and derivatives	UP
POS9385	2-Hydroxyadenosine	4.368	284.098	[M+H]+	284.099	True	5.42998e+09	4178522042	3.18452e+08	4.02939e+08	13.3194	3.73546	C10H13N5O5	Purine nucleosides	MIKUYHXYGGJMLM-UUOKFMHZSA-N	NC1=C2N=CN([C@@H]3O[C@H](CO)[C@@H](O)[C@H]3O)C2=NC(O)=N1	C08432	---	---	Nucleosides, nucleotides, and analogues	Purine nucleosides	UP
POS12430	Trp-Glu	5.234	334.14	[M+H]+	334.14	True	3.66189e+08	3.47267e+08	1.18234e+07	4.41117e+07	12.7551	3.673	C16H19N3O5	Peptides	PWIQCLSQVQBOQV-AAEUAGOBSA-N	C1=CC=C2C(=C1)C(=CN2)C[C@@H](C(=O)N[C@@H](CCC(=O)O)C(=O)O)N	---	7009663	HMDB0029082	Organic acids and derivatives	Carboxylic acids and derivatives	UP
POS7243	Aspartylleucine	4.838	247.129	[M+H]+	247.129	True	1.61086e+09	1.23389e+09	2.06639e+08	1.22186e+09	1.99142	0.993799	C10H18N2O5	Peptides	ZVDPYSVOZFINEE-UHFFFAOYSA-N	CC(C)C[C@@H](C(=O)O)NC(=O)[C@H](CC(=O)O)N	---	6992367	HMDB0028757	Organic acids and derivatives	Carboxylic acids and derivatives	UP
POS4722	Nootkatone	9.236	201.164	[M+H-H2O]+	201.164	True	4.10118e+08	4.66374e+08	1.59787e+06	5.90717e+06	116.787	6.86774	C15H22O	Eremophilane, 8,9-secoeremophilane and furoeremophilane sesquiterpenoids	WTOYNNBCKUYIKC-JMSVASOKSA-N	C=C(C)C1CCC2=CC(=O)CC(C)C2(C)C1	C17914	7567181	HMDB0303909	Lipids and lipid-like molecules	Prenol lipids	UP
POS466	2-Methylpyridine	12.877	94.0655	[M+H]+	94.0657	True	1.24785e+08	9.1769e+07	1.43013e+08	8.63994e+07	0.943948	-0.0832205	C6H7N	Pyridines and derivatives	BSKHPKMHTQYZBB-UHFFFAOYSA-N	CC1=NC=CC=C1	C14447	7975	HMDB0061888	Organoheterocyclic compounds	Pyridines and derivatives	NoSig
POS5656	Ser-Ile	4.615	219.134	[M+H]+	219.134	True	3.00444e+09	2.33371e+09	1.91608e+09	1.96935e+09	1.37389	0.458264	C9H18N2O4	Peptides	BXLYSRPHVMCOPS-ACZMJKKPSA-N	CC[C@H](C)[C@@H](C(=O)O)NC(=O)[C@H](CO)N	---	71429009	HMDB0029042	Organic acids and derivatives	Carboxylic acids and derivatives	NoSig
POS15388	Isoleucyl-Prolyl-Arginine	4.88	385.255	[M+H]+	385.256	True	2.88408e+08	3.07225e+08	11475.5	1.35297e+07	43.9868	5.459	C17H32N6O4	Peptides	SVZFKLBRCYCIIY-CYDGBPFRSA-N	CC[C@H](C)[C@@H](C(=O)N1CCC[C@H]1C(=O)N[C@@H](CCCN=C(N)N)C(=O)O)N	---	25218099	---	Organic acids and derivatives	Carboxylic acids and derivatives	UP
NEG8384	3-(3,4-dimethoxyphenyl)-6-chloro-7-hydroxy-4-methylchromen-2-one	7.8	345.052	[M-H]-	345.054	True	926873	1.10984e+06	1.30726e+08	1.04506e+08	0.00865833	-6.8517	C18H15ClO5	Hydroxyisoflavonoids	JTCIOJBYCMFIEC-UHFFFAOYSA-N	COc1ccc(-c2c(C)c3cc(Cl)c(O)cc3oc2=O)cc1OC	---	5393157	---	Phenylpropanoids and polyketides	Isoflavonoids	DOWN
POS306	Morpholine	11.285	88.0762	[M+H]+	88.0757	True	4.81417e+08	2.44436e+08	9.90125e+08	6.39132e+08	0.445511	-1.16647	C4H9NO	Morpholines	YNAVUWVOSKDBBP-UHFFFAOYSA-N	C1COCCN1	C14452	8083	HMDB0031581	Organoheterocyclic compounds	Oxazinanes	DOWN
POS5786	N-Acetyl-D-Mannosamine	0.928	222.097	[M+H]+	222.097	True	1.2873e+07	5.99394e+06	1.64625e+09	1.46019e+09	0.00607349	-7.36326	C8H15NO6	Monosaccharides	MBLBDJOUHNCFQT-XAMCCFCMSA-N	CC(=O)N[C@@H](C=O)[C@H](O)[C@@H](O)[C@@H](O)CO	---	---	---	Organic oxygen compounds	Organooxygen compounds	DOWN
POS8473	Leu-His	1.328	269.161	[M+H]+	269.161	True	8.85063e+08	9.91359e+08	3.53677e+08	4.12371e+08	2.44948	1.29248	C12H20N4O3	Peptides	XWOBNBRUDDUEEY-UWVGGRQHSA-N	CC(C)C[C@@H](C(=O)N[C@@H](CC1=CN=CN1)C(=O)O)N	---	6992828	HMDB0028931	Organic acids and derivatives	Carboxylic acids and derivatives	UP
POS12080	Coproporphyrin III	8.457	328.142	[M+2H]+	328.142	True	6.36893e+06	6.19414e+06	1.05846e+08	3.08508e+07	0.0919046	-3.44372	C36H38N4O8	Porphyrins	XNBNKCLBGTWWSD-QHYCDOEHSA-N	CC1=C(C2=CC3=C(C(=C(N3)C=C4C(=C(C(=N4)C=C5C(=C(C(=N5)C=C1N2)C)CCC(=O)O)C)CCC(=O)O)C)CCC(=O)O)CCC(=O)O	C05770	114935	HMDB0000570	Organoheterocyclic compounds	Tetrapyrroles and derivatives	DOWN
POS10206	12-Hydroxy-8,10-octadecadienoic acid	9.016	297.242	[M+H]+	297.243	True	3.26924e+08	3.11272e+08	5.20098e+06	6.42911e+06	54.8746	5.77807	C18H32O3	Fatty Acyls	XTLVZNQEJRQDTP-KDFHGORWSA-N	CCCCCCC(O)\C=C\C=C\CCCCCCC(O)=O	---	131750940	HMDB0029998	Lipids and lipid-like molecules	Fatty Acyls	UP
POS2689	D-Pyroglutamic acid ethyl ester	5.483	158.081	[M+H]+	158.081	True	1.02104e+09	7.06733e+08	2.04133e+10	1.8722e+10	0.0441487	-4.50148	C7H11NO3	Amino acids and derivatives	QYJOOVQLTTVTJY-RXMQYKEDSA-N	CCOC(=O)C1CCC(O)=N1	---	643508	---	Organic acids and derivatives	Carboxylic acids and derivatives	DOWN
POS16848	2-acetoxy-4-pentadecylbenzoic acid	8.972	413.266	[M+Na]+	413.266	True	4.95139e+08	4.87849e+08	677641	5.54409e+06	157.993	7.30371	C24H38O4	Hydroxybenzoic acid derivatives	FMPIFABORGZGFA-UHFFFAOYSA-N	O=C(O)C1=CC=C(C=C1OC(=O)C)CCCCCCCCCCCCCCC	---	133052557	---	Benzenoids	Benzene and substituted derivatives	UP
POS6634	Palmitoleic acid	9.549	237.221	[M+H-H2O]+	237.221	True	6.58962e+07	8.1026e+07	566882	199263	191.768	7.58322	C16H30O2	Long-chain fatty acids	SECPZKHBENQXJG-BQYQJAHWSA-N	CCCCCC/C=C/CCCCCCCC(=O)O	C08362	445638	HMDB0003229	Lipids and lipid-like molecules	Fatty Acyls	UP
POS19993	Quercetin 3-O-glucuronide	6.325	479.082	[M+H]+	479.082	True	9.1717e+07	5.54659e+07	1.96265e+09	1.6289e+09	0.0409803	-4.60892	C21H18O13	Flavonoid O-glycosides	DUBCCGAQYVUYEU-QNBQPPJNNA-N	O=C(O)C1OC(OC=2C(=O)C=3C(O)=CC(O)=CC3OC2C=4C=CC(O)=C(O)C4)C(O)C(O)C1O	---	5274585	HMDB0029212	Phenylpropanoids and polyketides	Flavonoids	DOWN
POS9992	Colnelenic acid	7.455	293.211	[M+H]+	293.212	True	5.90984e+07	8.917e+07	4.96224e+07	1.41242e+08	0.776826	-0.364337	C18H28O3	Fatty Acyls	OYKAXBUWOIRLGF-VMBRNALUSA-N	CC\C=C/C\C=C/C=C/O\C=C\CCCCCCC(O)=O	C16320	6441679	HMDB0030996	Lipids and lipid-like molecules	Fatty Acyls	NoSig
POS17885	Colforsin	7.789	433.22	[M+Na]+	433.22	True	7.32326e+07	6.95625e+07	11475.5	2.42529e+06	58.6004	5.87284	C22H34O7	Triterpenoids	OHCQJHSOBUTRHG-KGGHGJDLSA-N	O=C(OC1C(O)C2C(C)(C)CCC(O)C2(C)C3(O)C(=O)CC(OC13C)(C=C)C)C	C09076	47936	HMDB0032064	Lipids and lipid-like molecules	Prenol lipids	UP
POS7850	Myristamine Oxide	9.279	258.279	[M+H]+	258.279	True	5.59723e+06	4.83628e+06	5.20804e+08	3.49571e+08	0.0119874	-6.38234	C16H35NO	Long-chain alkyl amine oxides	ONHFWHCMZAJCFB-UHFFFAOYSA-N	CCCCCCCCCCCCCC[N+](C)(C)[O-]	---	18739	---	Organic nitrogen compounds	Organonitrogen compounds	DOWN
POS14895	Chenodeoxycholic acid	9.235	375.289	[M+H-H2O]+	375.289	True	1.91898e+09	2.17919e+09	3.4213e+06	2.72321e+07	133.694	7.06279	C24H40O4	Hydroxy bile acids, alcohols and derivatives	RUDATBOHQWOJDD-BSWAIDMHSA-N	C[C@H](CCC(=O)O)[C@H]1CC[C@@H]2[C@@]1(CC[C@H]3[C@H]2[C@@H](C[C@H]4[C@@]3(CC[C@H](C4)O)C)O)C	C02528	10133	HMDB0000518	Lipids and lipid-like molecules	Steroids and steroid derivatives	UP
POS9214	Tyr-Val	5.039	281.15	[M+H]+	281.15	True	1.13686e+09	8.92738e+08	1.28232e+09	1.30916e+09	0.78318	-0.352584	C14H20N2O4	Peptides	OYOQKMOWUDVWCR-RYUDHWBXSA-N	CC(C)[C@@H](C(=O)O)NC(=O)[C@H](CC1=CC=C(C=C1)O)N	---	7009560	HMDB0029118	Organic acids and derivatives	Carboxylic acids and derivatives	NoSig
POS2935	Threonine	0.879	164.029	[M-H+2Na]+	164.029	True	1.7923e+08	2.2823e+08	1.38173e+08	1.69554e+08	1.32409	0.405006	C4H9NO3	Amino acids and derivatives	AYFVYJQAPQTCCC-GBXIJSLDSA-N	C[C@H](O)[C@H](N)C(=O)O	C00188	---	HMDB0000167	Organic acids and derivatives	Carboxylic acids and derivatives	NoSig
POS11488	Leu-Trp	6.111	318.182	[M+H]+	318.181	True	6.49493e+08	7.32207e+08	2.43581e+08	2.45883e+08	2.82288	1.49717	C17H23N3O3	Peptides	BQVUABVGYYSDCJ-ZFWWWQNUSA-N	CC(C)C[C@@H](C(=O)N[C@@H](CC1=CNC2=CC=CC=C21)C(=O)O)N	---	6992319	HMDB0028940	Organic acids and derivatives	Carboxylic acids and derivatives	UP
POS3767	Triethyl Phosphate	6.933	183.078	[M+H]+	183.078	True	2.08829e+08	2.13781e+08	6.39154e+08	5.25186e+08	0.362961	-1.46211	C6H15O4P	Alkyl phosphates	DQWPFSLDHJDLRL-UHFFFAOYSA-N	O=P(OCC)(OCC)OCC	---	6535	HMDB0259191	Organic acids and derivatives	Organic phosphoric acids and derivatives	DOWN
POS14224	GMP	2.453	364.065	[M+H]+	364.065	True	8.13743e+08	5.80046e+08	11475.5	6.6781e+07	20.8675	4.38318	C10H14N5O8P	Purine nucleotide sugars	RQFCJASXJCIDSX-UHFFFAOYSA-N	NC(N3)=Nc(c2C(=O)3)n(cn2)C(O1)C(O)C(O)C(COP(O)(O)=O)1	C00144	---	HMDB0001397	Nucleosides, nucleotides, and analogues	Purine nucleotides	UP
POS22604	Cholylarginine	7.802	547.384	[M-H2O+H]+	547.385	True	6.71714e+07	9.85834e+07	11475.5	1.30735e+06	125.684	6.97366	C30H52N4O6	Glycinated bile acids and derivatives	VFJSXFXCQQBGTM-BQUOKFSPSA-N	C[C@H](CCC(N[C@@H](CCCNC(N)=N)C(O)=O)=O)[C@H]1CC[C@@]2([H])[C@]3([H])[C@H](O)C[C@]4([H])C[C@H](O)CC[C@]4(C)[C@H]3C[C@H](O)[C@@]21C	---	145740508	HMDB0242375	Steroids and steroid derivatives	Steroids and steroid derivatives	UP
POS8138	Isoleucylmethionine	5.254	263.142	[M+H]+	263.142	True	1.95604e+08	1.83023e+08	1.47862e+09	1.46674e+09	0.12855	-2.95959	C11H22N2O3S	Peptides	TUYOFUHICRWDGA-CIUDSAMLSA-N	CC[C@H](C)[C@@H](C(=O)N[C@@H](CCSC)C(=O)O)N	---	7020106	HMDB0028913	Organic acids and derivatives	Carboxylic acids and derivatives	DOWN
POS8634	Prolylarginine	0.978	272.171	[M+H]+	272.172	True	4.89445e+08	410993419	3.4454e+07	5.52077e+07	10.0426	3.32806	C11H21N5O3	Peptides	HMNSRTLZAJHSIK-YUMQZZPRSA-N	C1C[C@H](NC1)C(=O)N[C@@H](CCCN=C(N)N)C(=O)O	---	151004	HMDB0029011	Organic acids and derivatives	Carboxylic acids and derivatives	UP
POS15396	Vitamin D3	12.217	385.346	[M+H]+	385.346	True	5.11587e+06	1.6298e+07	791725	400681	17.9585	4.1666	C27H44O	Vitamin D and derivatives	QYSXJUFSXHHAJI-QWSSABAFSA-N	C[C@H](CCCC(C)C)[C@H]1CC[C@@H]\2[C@@]1(CCC/C2=C\C=C/3\C[C@H](CCC3=C)O)C	C05443	5280795	HMDB0000876	Lipids and lipid-like molecules	Steroids and steroid derivatives	UP
POS9106	Phenylalanylleucine	5.951	279.17	[M+H]+	279.17	True	7.52181e+09	6.63428e+09	2.01623e+09	2.1896e+09	3.36582	1.75096	C15H22N2O3	Peptides	RFCVXVPWSPOMFJ-STQMWFEESA-N	CC(C)C[C@@H](C(=O)O)NC(=O)[C@H](CC1=CC=CC=C1)N	---	76808	HMDB0253025	Organic acids and derivatives	Carboxylic acids and derivatives	UP
POS11616	-N-(2-hydroxyethyl)hexadec-9-enamide	9.666	320.256	[M+Na]+	320.256	True	1.04327e+07	4.83262e+07	1.84537e+07	3.21776e+07	1.16053	0.214779	C18H35NO2	Alkanolamines	WFRLANWAASSSFV-FPLPWBNLSA-N	O=C(NCCO)CCCCCCCC=CCCCCCC	---	9835868	HMDB0013648	Organic nitrogen compounds	Organonitrogen compounds	NoSig
POS650	1-Pyrrolidinecarboxaldehyde	14.011	100.076	[M+H-H2O]+	100.076	True	4.03217e+08	3.1243e+08	9.39402e+07	3.11725e+08	1.76413	0.81896	C5H9NO	Pyrrolidines	AGRIQBHIKABLPJ-UHFFFAOYSA-N	O=CN1CCCC1	---	77372	HMDB0034587	Organoheterocyclic compounds	Pyrrolidines	UP
POS15157	(Z)-3-(4-hydroxyphenyl)-N-[4-[[(E)-3-(4-hydroxyphenyl)prop-2-enoyl]amino]butyl]prop-2-enamide	7.097	381.181	[M+H]+	381.181	True	2.30896e+06	477815	924820	2.72495e+07	0.098912	-3.33771	C22H24N2O4	Coumaric acids and derivatives	PYVBFDCHJDMSMM-MFUUIURDSA-N	C1=CC(=CC=C1/C=C/C(=O)NCCCCNC(=O)/C=C\C2=CC=C(C=C2)O)O	---	45783229	---	Phenylpropanoids and polyketides	Cinnamic acids and derivatives	DOWN
POS365	beta-Alanine	0.916	90.0555	[M+H]+	90.055	True	2.605e+08	2.05033e+08	3.39925e+09	1.73286e+09	0.0907097	-3.4626	C3H7NO2	Amino acids and derivatives	UCMIRNVEIXFBKS-JSWHHWTPNA-N	O=C(O)CCN	C00099	239	HMDB0000056	Organic acids and derivatives	Carboxylic acids and derivatives	DOWN
POS2795	Medicanine	0.979	160.097	[M+H]+	160.097	True	185830576	1.14094e+08	9.98676e+08	1.071e+09	0.144914	-2.78673	C7H13NO3	Carboxylic acids and derivatives	ROVDTLLPFWAZJC-UHFFFAOYSA-N	OCCCN1CCC1C(O)=O	---	101409750	HMDB0038625	Organic acids and derivatives	Carboxylic acids and derivatives	DOWN
POS4825	Alanylleucine	3.774	203.139	[M+H]+	203.139	True	4.53529e+09	3.18373e+09	1.79569e+07	2.87394e+07	165.303	7.36897	C9H18N2O3	Peptides	RDIKFPRVLJLMER-BQBZGAKWSA-N	O=C(O)C(N=C(O)C(N)C)CC(C)C	---	259583	HMDB0028691	Organic acids and derivatives	Carboxylic acids and derivatives	UP
POS15716	Cholic acid	8.314	391.283	[M+H-H2O]+	391.284	True	6.08586e+09	6.01802e+09	2.04272e+07	2.85281e+08	39.5929	5.30717	C24H40O5	Hydroxy bile acids, alcohols and derivatives	BHQCQFFYRZLCQQ-OELDTZBJSA-N	CC(CCC(=O)O)C1CCC2C3C(O)CC4CC(O)CCC4(C)C3CC(O)C12C	C00695	221493	HMDB0000619	Lipids and lipid-like molecules	Steroids and steroid derivatives	UP
POS4143	Kynurenic acid	5.482	190.05	[M+H]+	190.05	True	3.95015e+07	3.48376e+07	2.22996e+09	2.05584e+09	0.0173454	-5.8493	C10H7NO3	Quinoline carboxylic acids	HCZHHEIFKROPDY-KZZMUEETNA-N	OC(=O)c(c1)nc(c2)c(ccc2)c(O)1	C01717	3845	HMDB0000715	Organoheterocyclic compounds	Quinolines and derivatives	DOWN
POS7965	Lys-Ile	2.958	260.197	[M+H]+	260.197	True	7.96086e+08	6.03246e+08	9.27407e+07	9.20789e+07	7.57134	2.92055	C12H25N3O3	Peptides	FMIIKPHLJKUXGE-GUBZILKMSA-N	CC[C@H](C)[C@@H](C(=O)O)NC(=O)[C@H](CCCCN)N	---	7010499	HMDB0028954	Organic acids and derivatives	Carboxylic acids and derivatives	UP
POS2945	N-Acetyl-2-phenylethylamine	6.842	164.107	[M+H]+	164.107	True	6.46349e+07	6.90946e+07	3.65642e+08	4.27306e+08	0.168649	-2.56791	C10H13NO	Carboxylic acid amides	MODKMHXGCGKTLE-UHFFFAOYSA-N	CC(=O)NCCC1=CC=CC=C1	C06746	70143	HMDB0255222	Organic acids and derivatives	Carboxylic acids and derivatives	DOWN
POS1316	m-Ethyl_toluene	9.239	121.101	[M+H]+	121.102	True	2.42663e+08	2.95885e+08	1.47239e+07	8.02268e+06	23.676	4.56535	C9H12	Benzene and substituted derivatives	ZLCSFXXPPANWQY-UHFFFAOYSA-N	[H]C1=C([H])C(=C([H])C(=C1[H])C([H])([H])C([H])([H])[H])C([H])([H])[H]	C14522	12100	HMDB0059848	Benzenoids	Benzene and substituted derivatives	UP
POS1217	Valine	4.733	118.086	[M+H]+	118.086	True	1.21236e+08	3.25242e+08	8.60227e+08	9.92191e+08	0.241024	-2.05275	C5H11NO2	Amino acids and derivatives	KZSNJWFQEVHDMF-BYPYZUCNSA-N	CC(C)C(N)C(O)=O	C16436	6287	HMDB0000883	Organic acids and derivatives	Carboxylic acids and derivatives	DOWN
POS7560	Histidylproline	1.408	253.13	[M+H]+	253.129	True	1.20696e+09	1.78154e+09	2.78466e+06	5.82209e+06	347.228	8.43974	C11H16N4O3	Peptides	LNCFUHAPNTYMJB-IUCAKERBSA-N	C1C[C@H](N(C1)C(=O)[C@H](CC2=CN=CN2)N)C(=O)O	---	152322	HMDB0028893	Organic acids and derivatives	Carboxylic acids and derivatives	UP
POS271	2-oxo-Butanal	1.357	87.0447	[M+H]+	87.044	True	4.14357e+08	3.38739e+08	6.57723e+08	1.58921e+09	0.335167	-1.57705	C4H6O2	Organooxygen compounds	RWHQMRRVZJSKGX-UHFFFAOYSA-N	CCC(=O)C=O	---	145744	HMDB0252077	Organic oxygen compounds	Organooxygen compounds	DOWN
POS1212	N-Methyl-a-aminoisobutyric acid	0.131	118.086	[M+CH3OH+H]+	118.087	True	1.18601e+08	1.20822e+08	3.76735e+08	4.00083e+08	0.308209	-1.69802	C5H11NO2	Carboxylic acids and derivatives	DLAMVQGYEVKIRE-UHFFFAOYSA-N	CNC(C)(C)C(O)=O	---	75725;6951124	HMDB0002141	Organic acids and derivatives	Carboxylic acids and derivatives	DOWN
POS23424	Cholyltyrosine	7.981	572.357	[M+H]+	572.358	True	1.20156e+08	1.6087e+08	11475.5	3.38576e+06	82.7219	6.3702	C33H49NO7	Glycinated bile acids and derivatives	UTTBUMIEHWNKLK-UHFFFAOYSA-N	[H][C]12[CH](O)C[CH]3C[CH](O)CC[C]3(C)[CH]1C[CH](O)[C]4(C)[CH]2CC[CH]4[CH](CCC(NC(CC5=CC=C(O)C=C5)C(O)=O)=O)C	---	85705844	HMDB0242377	Lipids and lipid-like molecules	Steroids and steroid derivatives	UP
POS14961	Riboflavin	5.819	377.145	[M+H]+	377.146	True	2.0377e+07	1.31896e+07	2.36254e+08	1.96919e+08	0.07749	-3.68985	C17H20N4O6	Flavins	AUNGANRZJHBGPY-UHFFFAOYSA-N	CC1=CC2=C(C=C1C)N(C3=NC(=O)NC(=O)C3=N2)C[C@@H]([C@@H]([C@@H](CO)O)O)O	C00255	493570	HMDB0000244	Organoheterocyclic compounds	Pteridines and derivatives	DOWN
POS10629	N-Valyltryptophan	5.827	304.166	[M+H]+	304.166	True	3.54815e+09	2.89809e+09	4.08508e+08	4.56166e+08	7.45511	2.89823	C16H21N3O3	Peptides	LZDNBBYBDGBADK-KBPBESRZSA-N	CC(C)[C@@H](C(=O)N[C@@H](CC1=CNC2=CC=CC=C21)C(=O)O)N	---	168182	HMDB0029138	Organic acids and derivatives	Carboxylic acids and derivatives	UP
POS2750	Glycyl-Leucyl-Lysine	1.578	159.113	[M+2H]+	159.113	True	1.08319e+09	1.03725e+09	4.42642e+07	2.74587e+07	29.5644	4.88579	C14H28N4O4	Peptides	LLZXNUUIBOALNY-QWRGUYRKSA-N	CC(C)C[C@@H](C(=O)N[C@@H](CCCCN)C(=O)O)NC(=O)CN	---	51038626	---	Organic acids and derivatives	Carboxylic acids and derivatives	UP
POS8347	Threonylphenylalanine	5.309	267.134	[M+H]+	267.134	True	3.23426e+08	3.02151e+08	6.72319e+08	6.95802e+08	0.457253	-1.12894	C13H18N2O4	Peptides	IQHUITKNHOKGFC-MIMYLULJSA-N	C[C@H]([C@@H](C(=O)N[C@@H](CC1=CC=CC=C1)C(=O)O)N)O	---	7010580	HMDB0029068	Organic acids and derivatives	Carboxylic acids and derivatives	DOWN
POS9230	8,12-Octadecadienoic acid	9.857	281.247	[M+H]+	281.248	True	1.44026e+08	1.97544e+08	1.42162e+07	9.04143e+06	14.6864	3.87641	C18H32O2	Fatty Acyls	FVIFMUSFIUXENC-UHFFFAOYSA-N	CCCCCC=CCCC=CCCCCCCC(O)=O	---	122193	HMDB0247466	Lipids and lipid-like molecules	Fatty Acyls	UP
POS1665	Norleucine	3.812	132.102	[M+H]+	132.102	True	9.60945e+08	8.89513e+08	8.02843e+08	8.85236e+08	1.09619	0.132499	C6H13NO2	Amino acids and derivatives	LRQKBLKVPFOOQJ-YFKPBYRVSA-N	CCCC[C@H](N)C(O)=O	C01933	21236	HMDB0001645	Organic acids and derivatives	Carboxylic acids and derivatives	NoSig
POS10100	13-OxoODE	9.843	295.226	[M+H]+	295.227	True	5.81183e+08	5.69838e+08	6.81957e+06	7.04421e+06	83.0236	6.37545	C18H30O3	Lineolic acids and derivatives	JHXAZBBVQSRKJR-BSZOFBHHSA-N	CCCCCC(=O)/C=C/C=C\CCCCCCCC(=O)O	C14765	---	HMDB0004668	Lipids and lipid-like molecules	Fatty Acyls	UP
POS2326	Phthalic anhydride	10.034	149.023	[M+H]+	149.023	True	3.05711e+08	2.61913e+08	7.38759e+08	1.32234e+09	0.275399	-1.8604	C8H4O3	Phthalic anhydrides	LGRFSURHDFAFJT-UHFFFAOYSA-N	C1=CC=C2C(=C1)C(=O)OC2=O	---	6811	HMDB0256501	Organoheterocyclic compounds	Benzofurans	DOWN
POS3314	Glycylproline	1.299	173.092	[M+H]+	173.092	True	1.03736e+09	6.69155e+08	1.19359e+09	1.37016e+09	0.665635	-0.587196	C7H12N2O3	Peptides	KZNQNBZMBZJQJO-UHFFFAOYSA-N	O=C(O)C1N(C(=O)CN)CCC1	---	3013625;6993386	HMDB0000721	Organic acids and derivatives	Carboxylic acids and derivatives	DOWN
POS9745	Bupivacaine	7.015	289.228	[M+H]+	289.227	True	6.08809e+07	2.64709e+07	710320	1.1145e+08	0.778813	-0.360651	C18H28N2O	Amino acids and derivatives	LEBVLXFERQHONN-UHFFFAOYSA-N	CCCCN1CCCCC1/C(=N/C2=C(C=CC=C2C)C)/O	C07529	2474	HMDB0014442	Organic acids and derivatives	Carboxylic acids and derivatives	NoSig
POS3660	Syringic acid	7.303	181.049	[M+H-H2O]+	181.049	True	2.03958e+07	1.47204e+07	3.44431e+08	3.2892e+08	0.0521514	-4.26115	C9H10O5	Hydroxybenzoic acid derivatives	JMSVCTWVEWCHDZ-UHFFFAOYSA-N	COC1=CC(=CC(=C1O)OC)C(=O)O	C10833	10742	HMDB0002085	Benzenoids	Benzene and substituted derivatives	DOWN
POS1844	2,3,5-Trimethylphenol	6.457	137.096	[M+H]+	137.096	True	1.66041e+07	1.26454e+07	1.7403e+08	1.55967e+08	0.0886355	-3.49597	C9H12O	Phenols	OGRAOKJKVGDSFR-UHFFFAOYSA-N	CC1=CC(C)=C(C)C(O)=C1	---	12769	HMDB0302561	Benzenoids	Phenols	DOWN
POS6194	Benzacridine	9.854	230.096	[M+H]+	230.096	True	1.84527e+07	2.50914e+07	3.93504e+06	4.94608e+06	4.903	2.29366	C17H11N	Acridines	JEGZRTMZYUDVBF-UHFFFAOYSA-N	c1ccc2c(c1)ccc1nc3ccccc3cc21	C19337	9180	---	Organoheterocyclic compounds	Quinolines and derivatives	UP
POS6280	Leucylvaline	5.098	231.17	[M+H]+	231.17	True	9.7041e+09	1.74738e+10	2.79039e+09	3.8389e+09	4.09967	2.03551	C11H22N2O3	Peptides	MDSUKZSLOATHMH-UHFFFAOYSA-N	CC(C)C[C@@H](C(=O)N[C@@H](C(C)C)C(=O)O)N	---	6993116	HMDB0028942	Organic acids and derivatives	Carboxylic acids and derivatives	UP
NEG408	Glycerate	0.936	105.015	[M-H]-	105.019	True	2.07206e+08	1.62503e+08	1.03064e+09	1.11122e+09	0.172611	-2.5344	C3H6O4	Organooxygen compounds	RBNPOMFGQQGHHO-QKGSACKDNA-N	OC[C@H](O)C(O)=O	C00258	752	HMDB0000139	Organic oxygen compounds	Organooxygen compounds	DOWN
NEG5462	N-lactoyl-Tryptophan	6.368	275.106	[M-H]-	275.103	True	3.45947e+08	3.81247e+08	2.21096e+06	2.39793e+06	157.781	7.30178	C14H16N2O4	Carboxylic acids and derivatives	AQHJZWISLYVACJ-UFBFGSQYSA-N	C[C@H](O)C(=O)N[C@@H](CC1=CNC2=CC=CC=C12)C(O)=O	---	131770415	HMDB0062178	Organic acids and derivatives	Carboxylic acids and derivatives	UP
POS2166	3-Hydroxyadipic acid 3,6-lactone	3.575	145.049	[M+H]+	145.05	True	4.06298e+09	7.26389e+09	4681255784	1.33367e+10	0.628644	-0.669684	C6H8O4	Lactones	BWEICTHJUIJQPH-UHFFFAOYSA-N	[H]OC(=O)CC1([H])CCC(=O)O1	---	194109	HMDB0029171	Organoheterocyclic compounds	Lactones	DOWN
POS17835	Chenodeoxyglycocholic acid	8.01	432.31	[M-H2O+H]+	432.31	True	7.59546e+07	8.75617e+07	11475.5	3.12472e+06	52.1385	5.70428	C26H43NO5	Glycinated bile acids and derivatives	GHCZAUBVMUEKKP-AFQLCFGXSA-N	CC(CCC(=O)NCC(=O)O)C1CCC2C1(CCC3C2C(CC4C3(CCC(C4)O)C)O)C	C05466	22833540	HMDB0006898	Lipids and lipid-like molecules	Steroids and steroid derivatives	UP
POS17787	Mevinic Acid	8.073	431.24	[M+Na]+	431.24	True	1.89336e+08	1.67034e+08	389241	2.31066e+06	131.994	7.04433	C23H36O6	Medium-chain hydroxy acids and derivatives	BOZILQFLQYBIIY-INTXDZFKSA-N	CCC(C)C(=O)O[C@H]1CC\C=C2\C=C/[C@H](C)[C@H](CC[C@@H](O)C[C@@H](O)CC(O)=O)[C@@H]12	---	23899997	---	Organic acids and derivatives	Hydroxy acids and derivatives	UP
POS23194	Cholylarginine	7.316	565.394	[M+H]+	565.396	True	1.17928e+08	1.70836e+08	1.56855e+06	6.54744e+06	35.5797	5.15298	C30H52N4O6	Glycinated bile acids and derivatives	VFJSXFXCQQBGTM-BQUOKFSPSA-N	C[C@H](CCC(N[C@H](C(O)=O)CCCNC(N)=N)=O)[C@H]1CC[C@@]2([H])[C@]3([H])[C@H](O)C[C@]4([H])C[C@H](O)CC[C@]4(C)[C@H]3C[C@H](O)[C@@]21C	---	145740508	HMDB0242375	Lipids and lipid-like molecules	Steroids and steroid derivatives	UP
POS2213	L-cis-4-(Hydroxymethyl)-2-pyrrolidinecarboxylic acid	0.942	146.081	[M+H]+	146.082	True	2.84545e+08	2.04108e+08	5.97609e+09	4.49267e+09	0.0466772	-4.42114	C6H11NO3	Carboxylic acids and derivatives	CISMGNUPDUKNQK-UHFFFAOYSA-N	OCC1CNC(C1)C(O)=O	---	5318294	HMDB0029425	Organic acids and derivatives	Carboxylic acids and derivatives	DOWN
POS11436	13-OxoODE	9.493	317.208	[M+Na]+	317.209	True	3.45081e+08	3.08222e+08	863641	2.06731e+06	222.898	7.80024	C18H30O3	Lineolic acids and derivatives	JHXAZBBVQSRKJR-BSZOFBHHSA-N	CCCCCC(=O)/C=C\C=C\CCCCCCCC(=O)O	C14765	---	HMDB0004668	Lipids and lipid-like molecules	Fatty Acyls	UP
POS1044	3-Hydroxy-2H-pyran-2-one	2.657	113.024	[M+H]+	113.024	True	8.7911e+07	4.80932e+07	1.36963e+09	1.83407e+09	0.0424522	-4.55802	C5H4O3	Pyrans	LIPRKYKMVQPYPG-UHFFFAOYSA-N	OC1=CC=COC1=O	---	68130	HMDB0032994	Organoheterocyclic compounds	Pyrans	DOWN
POS1057	Uracil	2.189	113.035	[M+H]+	113.035	True	5.10541e+08	4.76655e+08	3.34039e+09	3.84176e+09	0.137451	-2.86301	C4H4N2O2	Pyrimidones	ISAKRJDGNUQOIC-UHFFFAOYSA-N	OC1=NC=CC(O)=N1	C00106	1174	HMDB0000300	Organoheterocyclic compounds	Diazines	DOWN
POS9232	8,12-Octadecadienoic acid	10.994	281.247	[M+H-H2O]+	281.248	True	4.36667e+07	6.75596e+07	3.70722e+06	1.38114e+06	21.859	4.45015	C18H32O2	Fatty Acyls	FVIFMUSFIUXENC-UHFFFAOYSA-N	CCCCCC=CCCC=CCCCCCCC(O)=O	---	122193	HMDB0247466	Lipids and lipid-like molecules	Fatty Acyls	UP
POS29503	PC(16:0/18:1)	10.977	782.564	[M+Na]+	782.567	True	1.20634e+08	1.18497e+08	1.26445e+08	1.77453e+08	0.78688	-0.345784	C42H82NO8P	Phosphatidylcholines	WTJKGGKOPKCXLL-VYOBOKEXSA-N	CCCCCCCCCCCCCCCC(=O)OC[C@H](COP(=O)([O-])OCC[N+](C)(C)C)OC(=O)CCCCCCC/C=C\CCCCCCCC	---	5497103	HMDB0007972	Lipids and lipid-like molecules	Glycerophospholipids	NoSig
POS12169	Docosahexaenoic acid	10.871	329.247	[M+H]+	329.247	True	2.5754e+07	4.55619e+07	11475.5	11475.5	3107.3	11.6014	C22H32O2	Very long-chain fatty acids	MBMBGCFOFBJSGT-KUBAVDMBSA-N	CC/C=C\C/C=C\C/C=C\C/C=C\C/C=C\C/C=C\CCC(=O)O	C06429	445580	HMDB0002183	Lipids and lipid-like molecules	Fatty Acyls	UP
POS2436	Ethyl nicotinate	6.655	152.07	[M+H]+	152.071	True	3.86928e+07	3.24458e+07	2.24425e+08	1.82818e+08	0.174683	-2.51719	C8H9NO2	Pyridines and derivatives	XBLVHTDFJBKJLG-UHFFFAOYSA-N	CCOC(=O)C1=CN=CC=C1	---	69188	HMDB0059846	Organoheterocyclic compounds	Pyridines and derivatives	DOWN
NEG5826	3-(4-chlorophenyl)-7-hydroxy-4-methylchromen-2-one	7.354	285.033	[M-H]-	285.032	True	649536	365504	5.64858e+07	5.20305e+07	0.0093538	-6.74023	C16H11ClO3	Hydroxyisoflavonoids	XHEYZPULKRBNFS-UHFFFAOYSA-N	Cc1c(-c2ccc(Cl)cc2)c(=O)oc2cc(O)ccc12	---	5393180	---	Phenylpropanoids and polyketides	Isoflavonoids	DOWN
POS20654	2-(3,4-dihydroxyphenyl)-3,5-dihydroxy-8-methoxy-7-[(2S,3R,4S,5S,6R)-3,4,5-trihydroxy-6-(hydroxymethyl)oxan-2-yl]oxychromen-4-one	6.35	495.112	[M+H]+	495.113	True	3.36573e+07	1.78686e+07	8.83428e+08	7.47451e+08	0.031594	-4.98421	C22H22O13	Flavonoid O-glycosides	XTWQFJODFQFTIT-UAEGTEGVSA-N	O=C1C(O)=C(OC2=C(OC)C(OC3OC(CO)C(O)C(O)C3O)=CC(O)=C12)C=4C=CC(O)=C(O)C4	---	75528773	---	Phenylpropanoids and polyketides	Flavonoids	DOWN
POS1	Hydroxyacetone	4.622	75.0447	[M+NH4]+	75.0446	True	1.89591e+08	1.76773e+08	8.2014e+08	9.05157e+08	0.212349	-2.23549	C3H6O2	Organooxygen compounds	XLSMFKSTNGKWQX-UHFFFAOYSA-N	CC(=O)CO	C05235	8299	HMDB0006961	Organic oxygen compounds	Organooxygen compounds	DOWN
POS8957	PyroGlu-Phe	6.087	277.118	[M+H]+	277.118	True	1.13515e+08	1.00889e+08	6.33186e+08	6.02608e+08	0.173495	-2.52703	C14H16N2O4	Peptides	XCEZCXFVJLMPKG-QWRGUYRKSA-N	O=C(N[C@@](C(O)=O)([H])CC1=CC=CC=C1)[C@H]2NC(CC2)=O	---	7408331	---	Organic acids and derivatives	Carboxylic acids and derivatives	DOWN
POS1328	3,5-Dimethylaniline	4.975	122.097	[M+H]+	122.096	True	1.04879e+07	1.19575e+07	1.45076e+08	1.15888e+09	0.0172133	-5.86033	C8H11N	Benzene and substituted derivatives	MKARNSWMMBGSHX-UHFFFAOYSA-N	CC1=CC(N)=CC(C)=C1	---	7949	HMDB0246062	Benzenoids	Benzene and substituted derivatives	DOWN
POS15499	Bufalin	10.274	387.253	[M+H]+	387.253	True	1.11022e+08	1.50472e+08	374662	249929	418.664	8.70965	C24H34O4	Bufanolides and derivatives	QEEBRPGZBVVINN-UHFFFAOYSA-N	CC12CCC(O)CC1CCC1C2CCC2(C)C(c3ccc(=O)oc3)CCC12O	C16922	34174823	HMDB0249428	Lipids and lipid-like molecules	Steroids and steroid derivatives	UP
POS10081	Phenylalanylglutamate	4.964	295.129	[M+H]+	295.129	True	2.81645e+08	2.57549e+08	3.13918e+08	3.47047e+08	0.81577	-0.293766	C14H18N2O5	Peptides	JXWLMUIXUXLIJR-QWRGUYRKSA-N	C1=CC=C(C=C1)C[C@@H](C(=O)N[C@@H](CCC(=O)O)C(=O)O)N	---	151134	HMDB0028994	Organic acids and derivatives	Carboxylic acids and derivatives	NoSig
POS3761	Syringaldehyde	6.437	183.065	[M+H]+	183.065	True	6.4583e+07	6.36634e+07	3.20258e+08	3.24218e+08	0.198994	-2.32921	C9H10O4	Methoxyphenols	KCDXJAYRVLXPFO-UHFFFAOYSA-N	COC1=CC(=CC(=C1O)OC)C=O	---	8655	HMDB0258653	Benzenoids	Phenols	DOWN
POS9358	Oleic acid	10.21	283.263	[M+H]+	283.263	True	3.78322e+08	4.52951e+08	2.32535e+06	4.94667e+06	114.311	6.83682	C18H34O2	Long-chain fatty acids	ZQPPMHVWECSIRJ-KTKRTIGZSA-N	CCCCCCCC\C=C/CCCCCCCC(O)=O	C00712	445639	HMDB0000207	Lipids and lipid-like molecules	Fatty Acyls	UP
POS13965	Isoleucyl-Valyl-Lysine	5.018	359.265	[M+H]+	359.265	True	4.6624e+07	1.75743e+07	8.05488e+08	8.0914e+08	0.0397604	-4.65252	C17H34N4O4	Peptides	NJGXXYLPDMMFJB-XUXIUFHCSA-N	CC[C@H](C)[C@@H](C(=O)N[C@@H](C(C)C)C(=O)N[C@@H](CCCCN)C(=O)O)N	---	145456331	---	Organic acids and derivatives	Carboxylic acids and derivatives	DOWN
POS17792	4-{[5-(7-Hydroxy-5,5,8a-trimethyl-2-methylenedecahydro-1-naphthalenyl)-3-methylpentyl]oxy}-4-oxobutanoic acid	8.344	431.276	[M+Na]+	431.277	True	2.919e+08	4.4685e+08	11475.5	4.15912e+06	177.133	7.46869	C24H40O5	Diterpenoids	RJFVWGBZBUWHAM-UHFFFAOYSA-N	CC(CCOC(=O)CCC(O)=O)CCC1C(=C)CCC2C(C)(C)CC(O)CC12C	---	75368756	---	Lipids and lipid-like molecules	Prenol lipids	UP
POS23622	Phe-CA	8.721	578.346	[M+Na]+	578.345	True	9.84935e+07	1.39452e+08	11475.5	104685	2048.42	11.0003	C33H49NO6	Glycinated bile acids and derivativesInChIKey	IQKZHEVJCMKOED-JMDUOFTKSA-N	C[C@H](CCC(N[C@H](C(O)=O)CC1=CC=CC=C1)=O)[C@H]2CC[C@@]3([H])[C@]4([H])[C@H](O)C[C@]5([H])C[C@H](O)CC[C@]5(C)[C@H]4C[C@H](O)[C@@]32C	---	155566287	---	Lipids and lipid-like molecules	Steroids and steroid derivatives	UP
POS16955	Gelomulide N	8.927	415.212	[M-H2O+H]+	415.211	True	1.12758e+08	9.74709e+07	2.51944e+08	1.4486e+08	0.529808	-0.916459	C24H32O7	Naphthofurans	YOELDOOOBJSHSZ-SRFZOMHBSA-N	CC(=O)O[C@H]1C[C@H](OC(C)=O)[C@]2(C)[C@H](CC[C@@]34O[C@@H]3C/5=C(C)/C(=O)O[C@@H]5C[C@@H]24)C1(C)C	---	24775138	---	Organoheterocyclic compounds	Naphthofurans	DOWN
NEG9669	Lithocholic acid	10.317	375.287	[M-H]-	375.29	True	8.50489e+06	1.60608e+07	11475.5	11475.5	1070.35	10.0639	C24H40O3	Hydroxy bile acids, alcohols and derivatives	SMEROWZSTRWXGI-HVATVPOCSA-N	O=C(O)CCC(C)C1CCC2C3CCC4CC(O)CCC4(C)C3CCC12C	C03990	9903	HMDB0000761	Lipids and lipid-like molecules	Steroids and steroid derivatives	UP
POS15311	Succinoadenosine	5.053	384.115	[M+H]+	384.115	True	1.15021e+08	7.67912e+07	2.66985e+09	2.78429e+09	0.0351682	-4.82959	C14H17N5O8	Purine nucleosides	VKGZCEJTCKHMRL-MDBUBQOGSA-N	O=C(O)CC(NC1=NC=NC2=C1N=CN2C3OC(CO)C(O)C3O)C(=O)O	---	165243	HMDB0000912	Nucleosides, nucleotides, and analogues	Purine nucleosides	DOWN
POS13336	alpha-(4-Fluorophenyl)-4-(5-fluoro-2-pyrimidinyl)-1-piperazine butanol	5.602	349.183	[M+Na]+	349.183	True	1.80141e+07	1.74737e+07	1.14516e+08	3.54154e+08	0.07572	-3.72318	C18H22F2N4O	Diazinanes	ZXUYYZPJUGQHLQ-UHFFFAOYSA-N	OC(CCCN1CCN(CC1)C1=NC=C(F)C=N1)C1=CC=C(F)C=C1	---	108046	HMDB0249324	Organoheterocyclic compounds	Diazinanes	DOWN
POS4869	Acetylcarnitine	1.551	204.123	[M+H]+	204.123	True	1.88584e+08	1.39827e+08	1.33291e+09	1.82388e+09	0.104033	-3.26488	C9H17NO4	Acyl carnitines	RDHQFKQIGNGIED-MRVPVSSYSA-N	CC(=O)OC(CC(=O)[O-])C[N+](C)(C)C	C02571	439756	HMDB0000201	Lipids and lipid-like molecules	Fatty Acyls	DOWN
POS4301	5,7-Dihydroxy-4-methylcoumarin	7.171	193.05	[M+H]+	193.05	True	1.60881e+07	1.54488e+07	2.76736e+08	2.80756e+08	0.0565691	-4.14384	C10H8O4	7-hydroxycoumarins	QNVWGEJMXOQQPM-UHFFFAOYSA-N	O=C1OC=2C=C(O)C=C(O)C2C(=C1)C	---	5354284	---	Phenylpropanoids and polyketides	Coumarins and derivatives	DOWN
POS11664	5-Hydroxy-3-(hydroxymethyl)-6-isopropyl-2-oxo-3-cyclohexen-1-yl 3-methylpentanoate	8.302	321.167	[M+Na]+	321.167	True	1.3298e+07	1.11374e+07	7.84441e+07	1.18971e+08	0.123777	-3.01419	C16H26O5	Menthane monoterpenoids	BUOADWXGPJXKRM-UHFFFAOYSA-N	O=C(OC1C(=O)C(=CC(O)C1C(C)C)CO)CC(C)CC	---	45359639	---	Lipids and lipid-like molecules	Prenol lipids	DOWN
POS7656	Histidylvaline	2.002	255.145	[M+H]+	255.145	True	3.02796e+08	2.16149e+08	1.5847e+07	4.20816e+06	25.876	4.69354	C11H18N4O3	Peptides	VLDVBZICYBVQHB-IUCAKERBSA-N	CC(C)[C@@H](C(=O)O)NC(=O)[C@H](CC1=CN=CN1)N	---	7021871	HMDB0028898	Organic acids and derivatives	Carboxylic acids and derivatives	UP
NEG1326	Meso-Tartaric acid	0.908	149.004	[M-H]-	149.009	True	2.09739e+08	2.1097e+08	3.6477e+10	3.65717e+10	0.00575929	-7.43989	C4H6O6	Sugar acids and derivatives	FEWJPZIEWOKRBE-XIXRPRMCSA-N	[C@@H]([C@@H](C(=O)O)O)(C(=O)O)O	C00552	447315	HMDB0062642	Organic oxygen compounds	Organooxygen compounds	DOWN
POS557	Protoanemonin	1.805	97.0289	[M+H]+	97.0284	True	4.79523e+07	4.96834e+07	9.34816e+08	1.71202e+09	0.0368877	-4.76072	C5H4O2	Dihydrofurans	RNYZJZKPGHQTJR-UHFFFAOYSA-N	C=C1OC(=O)C=C1	C07090	66948	HMDB0060503	Organoheterocyclic compounds	Dihydrofurans	DOWN
POS14027	N-(2-Phenylethyl)hexadecanamide	11.839	360.327	[M+H]+	360.326	True	5.06323e+06	6.31759e+06	857631	685376	7.37573	2.88279	C24H41NO	N-acyl amines	SBXFNAPGWOTRJF-UHFFFAOYSA-N	OC(=NCCC=1C=CC=CC1)CCCCCCCCCCCCCCC	---	44281659	---	Lipids and lipid-like molecules	Fatty Acyls	UP
POS2917	5-Hydroxylysine	0.768	163.108	[M+H]+	163.108	True	5.151e+07	7.01424e+07	1.56489e+06	1.93162e+06	34.7925	5.1207	C6H14N2O3	Amino acids and derivatives	YSMODUONRAFBET-UHNVWZDZSA-N	C(CC(C(=O)O)N)C(CN)O	C16741	---	HMDB0000450	Organic acids and derivatives	Carboxylic acids and derivatives	UP
POS21466	Taurocholic acid	7.398	516.298	[M+H]+	516.299	True	4.12438e+07	3.04293e+07	11475.5	7.34885e+06	9.73776	3.28359	C26H45NO7S	Taurinated bile acids and derivatives	WBWWGRHZICKQGZ-HZAMXZRMSA-N	C(C([H])([H])1)([H])(O[H])C([H])([H])C(C4([H])[H])(C(C(C3([H])C4([H])O[H])([H])C(C(O[H])(C(C3([H])2)(C([H])(C(C2([H])[H])([H])[H])C(C([H])([H])[H])([H])C(C([H])([H])C(N(C(C(S(=O)(=O)O[H])([H])[H])([H])[H])[H])=O)([H])[H])C([H])([H])[H])[H])([H])[H])(C([H])([H])[H])C1([H])[H])[H]	C05122	8959	HMDB0000036	Lipids and lipid-like molecules	Steroids and steroid derivatives	UP
POS519	2-Hydroxypyridine	1.26	96.0449	[M+H]+	96.0444	True	4.24744e+08	3.93124e+08	2.65876e+09	3.47866e+09	0.133259	-2.90769	C5H5NO	Pyridinones	UBQKCCHYAOITMY-BRMMOCHJNA-N	OC1=NC=CC=C1	C02502	8871	HMDB0013751	Organoheterocyclic compounds	Pyridines and derivatives	DOWN
POS10511	Isoleucyl-Glycyl-Isoleucine	5.968	302.207	[M+H]+	302.207	True	3.22114e+09	3.11234e+09	7.00624e+08	9.17759e+08	3.91346	1.96845	C14H27N3O4	Peptides	MQFGXJNSUJTXDT-QSFUFRPTSA-N	CC[C@H](C)[C@@H](C(=O)NCC(=O)N[C@@H]([C@@H](C)CC)C(=O)O)N	---	145456148	---	Organic acids and derivatives	Carboxylic acids and derivatives	UP
POS16750	2-Butanone, 4-[3-(beta-D-glucopyranosyloxy)-4-hydroxy-2,6,6-trimethyl-1-cyclohexen-1-yl]-	9.585	411.2	[M+Na]+	411.199	True	2.39728e+07	3.07533e+07	11475.5	11475.5	2384.47	11.2195	C19H32O8	Terpene glycosides	JVIDANAJZDBKRL-FJUMDGKUSA-N	O=C(C)CCC1=C(C)C(OC2OC(CO)C(O)C(O)C2O)C(O)CC1(C)C	---	51136431	---	Lipids and lipid-like molecules	Prenol lipids	UP
NEG777	Fluroxene	14.309	125.02	[M-H]-	125.022	True	2.30447e+07	8.62515e+07	4.34859e+07	1.00322e+08	0.760013	-0.395903	C4H5F3O	Organofluorides	DLEGDLSLRSOURQ-UHFFFAOYSA-N	FC(F)(F)COC=C	---	9844	HMDB0252413	Organohalogen compounds	Organofluorides	NoSig
POS15971	N-oleoyl leucine	11.295	396.346	[M+H]+	396.347	True	7.354e+07	1.35974e+08	11475.5	11475.5	9128.69	13.1562	C24H45NO3	Amino acids and derivatives	UMOAAMQGRRCHPA-GJCOWUBNSA-N	CCCCCCCC/C=C\CCCCCCCC(=O)N[C@@H](CC(C)C)C(=O)O	---	52922067	HMDB0241962	Organic acids and derivatives	Carboxylic acids and derivatives	UP
POS1795	Methylmalonic acid	14.076	136.062	[M+NH4]+	136.06	True	3.74462e+07	5.25472e+07	3.05945e+08	1.29945e+08	0.206459	-2.27607	C4H6O4	Dicarboxylic acids and derivatives	ZIYVHBGGAOATLY-UHFFFAOYSA-N	CC(C(=O)O)C(=O)O	C02170	487	HMDB0000202	Organic acids and derivatives	Carboxylic acids and derivatives	DOWN
POS8775	Lauryldiethanolamine	8.456	274.274	[M+H]+	274.274	True	5.7687e+09	6569876483	3.0969e+10	1.94837e+10	0.244557	-2.03176	C16H35NO2	Alkanolamines	NKFNBVMJTSYZDV-UHFFFAOYSA-N	CCCCCCCCCCCCN(CCO)CCO	---	352309	---	Organic nitrogen compounds	Organonitrogen compounds	DOWN
POS4120	1-H-Inden-1-one,2,3-dihydro-3,3,5,6-tetramethyl	6.459	189.127	[M+H]+	189.128	True	1.45037e+07	1.03369e+07	2.02637e+08	1.88787e+08	0.0634619	-3.97797	C13H16O	Indanes	BXABKFVJTUQBMS-UHFFFAOYSA-N	CC1=CC2=C(C=C1C)C(C)(C)CC2=O	---	599689	HMDB0059683	Benzenoids	Indanes	DOWN
POS5540	Thr-Pro	1.623	217.118	[M+H]+	217.118	True	6.3666e+08	5.82885e+08	4.77627e+07	5.32703e+08	2.10098	1.07106	C9H16N2O4	Peptides	QOLYAJSZHIJCTO-VQVTYTSYSA-N	C[C@H]([C@@H](C(=O)N1CCC[C@H]1C(=O)O)N)O	---	9834371	HMDB0029069	Organic acids and derivatives	Carboxylic acids and derivatives	UP
POS2229	Spermidine	0.984	146.165	[M+H]+	146.165	True	4.18728e+07	1.13985e+08	1.58872e+08	2.089e+08	0.423788	-1.23858	C7H19N3	Secondary amines	ATHGHQPFGPMSJY-UHFFFAOYSA-N	NCCCCNCCCN	C00315	1102	HMDB0001257	Organic nitrogen compounds	Organonitrogen compounds	DOWN
POS28953	PC(18:1/16:0)	8.796	760.591	[M+H]+	760.585	True	1.08625e+07	1.2958e+07	1.40937e+08	2.39849e+08	0.0625562	-3.9987	C42H82NO8P	Phosphatidylcholines	RRVPPYNAZJRZFR-VYOBOKEXSA-N	CCCCCCCCCCCCCCCC(=O)O[C@H](COC(=O)CCCCCCC/C=C\CCCCCCCC)COP(=O)([O-])OCC[N+](C)(C)C	---	24778933	HMDB0008100	Lipids and lipid-like molecules	Glycerophospholipids	DOWN
POS5551	Valylvaline	3.708	217.155	[M+H]+	217.155	True	1.19444e+10	9.11568e+09	11475.5	802543	25871.7	14.6591	C10H20N2O3	Peptides	KRNYOVHEKOBTEF-UHFFFAOYSA-N	CC(C)[C@@H](C(=O)N[C@@H](C(C)C)C(=O)O)N	---	107475	HMDB0029140	Organic acids and derivatives	Carboxylic acids and derivatives	UP
POS10521	Tetradecyldiethanolamine	9.194	302.305	[M+H]+	302.305	True	2.59078e+08	2.2363e+08	9.25626e+09	5.98094e+09	0.0316796	-4.9803	C18H39NO2	Alkanolamines	CPHJEACXPATRSU-UHFFFAOYSA-N	CCCCCCCCCCCCCCN(CCO)CCO	---	12942137	---	Organic nitrogen compounds	Organonitrogen compounds	DOWN
POS24153	L-Urobilin	7.221	595.348	[M+H]+	595.35	True	4.61546e+06	3.34857e+06	11475.5	4.49609e+06	1.76681	0.821151	C33H46N4O6	Bilirubins	TYOWQSLRVAUSMI-WKULSOCRSA-N	O=C(O)CCC=1C(N=C(C1C)CC2NC(=O)C(C)C2CC)=CC=3NC(=C(C3CCC(=O)O)C)CC4NC(=O)C(CC)C4C	C05793	5280818	---	Organoheterocyclic compounds	Tetrapyrroles and derivatives	UP
POS7907	Leu-leu-ome	6.562	259.202	[M+H]+	259.202	True	2.20782e+08	8.79696e+07	3.24252e+09	2.93716e+09	0.0499624	-4.32301	C13H26N2O3	Carboxylic acids and derivatives	CMQIGLGSRAQZAD-UHFFFAOYSA-N	CCCCC(N)C(=O)NC(CCCC)C(=O)OC	---	19975318	HMDB0254028	Organic acids and derivatives	Carboxylic acids and derivatives	DOWN
POS5848	Phenylalanylglycine	4.999	223.107	[M+H]+	223.108	True	1.52219e+08	1.03007e+08	2.15785e+09	1.9307e+09	0.0624246	-4.00174	C11H14N2O3	Carboxylic acids and derivatives	GLUBLISJVJFHQS-VIFPVBQESA-N	NC(CC1=CC=CC=C1)C(O)=NCC(O)=O	---	98207	HMDB0028995	Organic acids and derivatives	Carboxylic acids and derivatives	DOWN
POS9154	2-(2-amino-3-carbamoylpropanamido)-3-phenylpropanoic acid	5.159	280.129	[M+H]+	280.129	True	3.55441e+08	4.00756e+08	4.70993e+08	5.41717e+08	0.746706	-0.421388	C13H17N3O4	Peptides	OMSMPWHEGLNQOD-UHFFFAOYSA-N	C1=CC=C(C=C1)CC(C(=O)O)NC(=O)C(CC(=O)N)N	---	18218184	HMDB0028738	Organic acids and derivatives	Carboxylic acids and derivatives	NoSig
POS2986	Dehydromenthofurolactone	6.388	165.091	[M+NH4]+	165.092	True	5.27294e+06	1.29251e+06	1.44054e+08	1.62009e+08	0.0214513	-5.54279	C10H12O2	Benzofurans	ZRTWVYJNKXXDDT-UHFFFAOYSA-N	CC1CCC2=C(C)C(=O)OC2=C1	---	3018936	HMDB0037174	Organoheterocyclic compounds	Benzofurans	DOWN
POS3184	Indole-3-acrylic acid	5.199	170.06	[M+H-H2O]+	170.06	True	9.07199e+08	8.75637e+08	8.45377e+07	1.26459e+08	8.44959	3.07888	C11H9NO2	Indoles	PLVPPLCLBIEYEA-AATRIKPKSA-N	O=C(O)C=Cc1c[nH]c2ccccc12	C21283	5375048	HMDB0000734	Organoheterocyclic compounds	Indoles and derivatives	UP
POS7554	Ser-Phe	5.12	253.118	[M+H]+	253.118	True	5.45833e+08	5.28643e+08	7.82772e+08	8.21298e+08	0.669844	-0.578104	C12H16N2O4	Peptides	PPQRSMGDOHLTBE-UWVGGRQHSA-N	C1=CC=C(C=C1)C[C@@H](C(=O)O)NC(=O)[C@H](CO)N	---	7009598	HMDB0029046	Organic acids and derivatives	Carboxylic acids and derivatives	NoSig
POS15719	Nutriacholic acid	9.746	391.283	[M+H]+	391.284	True	2.01158e+08	2.35734e+08	9.57347e+06	1.0708e+07	21.5414	4.42904	C24H38O4	Hydroxy bile acids, alcohols and derivatives	DXOCDBGWDZAYRQ-QPVZPPSOSA-N	C[C@H](CCC(O)=O)[C@H]1CC[C@H]2[C@H]3[C@H](CC[C@]12C)[C@@]1(C)CC[C@@H](O)C[C@H]1CC3=O	---	444262	HMDB0000467	Lipids and lipid-like molecules	Steroids and steroid derivatives	UP
POS4807	Psicose	0.894	203.052	[M+Na]+	203.053	True	4.66898e+10	5.11635e+10	6.96969e+08	2.01117e+09	36.1331	5.17525	C6H12O6	Monosaccharides	BJHIKXHVCXFQLS-PUFIMZNGSA-N	C1C(C(C(C(O1)(CO)O)O)O)O	C06468	90008	HMDB0250793	Organic oxygen compounds	Organooxygen compounds	UP
POS27260	SM(d18:0/16:1)	10.329	703.574	[M+H]+	703.575	True	2.40282e+07	4.34805e+07	3.99915e+07	5.72327e+07	0.694361	-0.526242	C39H79N2O6P	Phosphosphingolipids	CGVOQSQIYSUXAT-PPLFXBRHSA-N	CCCCCCCCCCCCCCC[C@@H](O)[C@H](COP([O-])(=O)OCC[N+](C)(C)C)NC(=O)CCCCCCC\C=C/CCCCCC	C00550	53481781	HMDB0013464	Lipids and lipid-like molecules	Sphingolipids	NoSig
POS8345	Phe-Thr	4.417	267.134	[M+H]+	267.134	True	5.313e+07	6.46544e+07	2.58624e+06	948011	33.3266	5.0586	C13H18N2O4	Peptides	NYQBYASWHVRESG-MIMYLULJSA-N	C[C@H]([C@@H](C(=O)O)NC(=O)[C@H](CC1=CC=CC=C1)N)O	---	10445608	HMDB0029005	Organic acids and derivatives	Carboxylic acids and derivatives	UP
POS8249	Phenylalanylvaline	5.472	265.155	[M+H]+	265.155	True	1.36577e+09	1.06536e+09	1.32193e+09	1.24395e+09	0.947488	-0.0778211	C14H20N2O3	Peptides	IEHDJWSAXBGJIP-UHFFFAOYSA-N	CC(C)C(C(=O)O)NC(=O)C(CC1=CC=CC=C1)N	---	4096934	HMDB0029008	Organic acids and derivatives	Carboxylic acids and derivatives	NoSig
POS16528	N-Deoxyfructosylleucylisoleucine	5.587	407.239	[M+H]+	407.239	True	3.11619e+09	2.25498e+09	8.25241e+07	2.82368e+08	14.7199	3.87969	C18H34N2O8	Peptides	HKOVMJGGVHCEHW-MDCITZLESA-N	O=C(O)C(N=C(O)C(NCC1(O)OCC(O)C(O)C1O)CC(C)C)C(C)CC	---	146018663	---	Organic acids and derivatives	Carboxylic acids and derivatives	UP
POS12297	Clupanodonic acid	11.109	331.263	[M+H]+	331.263	True	1.88231e+07	3.5221e+07	11475.5	11475.5	2354.75	11.2014	C22H34O2	Very long-chain fatty acids	YUFFSWGQGVEMMI-JLNKQSITSA-N	CC/C=C\C/C=C\C/C=C\C/C=C\C/C=C\CCCCCC(=O)O	C16513	5497182	HMDB0006528	Lipids and lipid-like molecules	Fatty Acyls	UP
POS2332	Tropic acid	3.881	149.06	[M+H-H2O]+	149.06	True	1.75323e+09	1.7101e+09	3.72451e+07	5.84521e+07	36.1905	5.17754	C9H10O3	Beta hydroxy acids and derivatives	JACRWUWPXAESPB-UHFFFAOYSA-N	C1=CC=C(C=C1)C(CO)C(=O)O	C01456	10726	HMDB0062590	Organic acids and derivatives	Hydroxy acids and derivatives	UP
POS16332	Dehydrocholic acid	8.098	403.248	[M+H]+	403.248	True	5.31635e+08	5.21502e+08	2.22249e+06	1.57812e+07	58.4957	5.87026	C24H34O5	Bile acids, alcohols and derivatives	OHXPGWPVLFPUSM-KLRNGDHRSA-N	CC(CCC(=O)O)C1CCC2C3C(=O)CC4CC(=O)CCC4(C)C3CC(=O)C12C	C13154	6674	---	Lipids and lipid-like molecules	Steroids and steroid derivatives	UP
POS18297	Simvastatin	8.833	441.261	[M+Na]+	441.261	True	57892450	4.77445e+07	11475.5	11475.5	4602.69	12.1683	C25H38O5	Delta valerolactones	RYMZZMVNJRMUDD-HGQWONQESA-N	C1[C@H](C=C2[C@]([C@@H]1OC(=O)C(CC)(C)C)([C@@H]([C@H](C=C2)C)CC[C@]3(OC(C[C@@H](C3)O)=O)[H])[H])C	---	129009928	HMDB0005007	Organoheterocyclic compounds	Lactones	UP
POS25429	Neomycin	10.941	637.305	[M+Na]+	637.302	True	1.12609e+07	1.30049e+07	8.45783e+06	3.17661e+06	2.08568	1.06052	C23H46N6O13	Aminosaccharides	PGBHMTALBVVCIT-UHFFFAOYSA-N	NCC1OC(OC2C(CO)OC(OC3C(O)C(N)CC(N)C3OC3OC(CN)C(O)C(O)C3N)C2O)C(N)C(O)C1O	C01737	---	HMDB0015129	Organic oxygen compounds	Organooxygen compounds	UP
NEG6171	Myrsinone	9.485	293.172	[M-H2O-H]-	293.175	True	7.40495e+07	1.16051e+08	1.37771e+08	1.02178e+08	0.792253	-0.335967	C17H26O4	Prenol lipids	JPFXYNDBKFIYLX-UHFFFAOYSA-N	CCCCCCCCCCCC1=CC(=O)C(O)=C(O)C1=O	---	137177207	HMDB0040646	Lipids and lipid-like molecules	Prenol lipids	NoSig
POS1700	Ornithine	0.789	133.097	[M+H]+	133.097	True	1.16853e+08	1.21497e+08	1.72354e+08	1.10909e+08	0.841444	-0.249062	C5H12N2O2	Amino acids and derivatives	AHLPHDHHMVZTML-BYPYZUCNSA-N	NCCC[C@H](N)C(=O)O	C00077	---	HMDB0000214	Organic acids and derivatives	Carboxylic acids and derivatives	NoSig
NEG280	Succinic anhydride	1.802	99.0045	[M-H2O-H]-	99.0082	True	4.92862e+08	2.97003e+08	1.55071e+09	1.42997e+09	0.264995	-1.91596	C4H4O3	Carboxylic acids and derivatives	RINCXYDBBGOEEQ-UHFFFAOYSA-N	O=C1CCC(=O)O1	C19524	7922	HMDB0032523	Organic acids and derivatives	Carboxylic acids and derivatives	DOWN
NEG7537	Hydroquinidine	7.512	325.193	[M-H]-	325.192	True	9.45042e+07	9.51819e+07	9.98421e+06	6.48367e+06	11.5185	3.52589	C20H26N2O2	Cinchona alkaloids	LJOQGZACKSYWCH-LHHVKLHASA-N	OC(C=1C=CN=C2C=CC(OC)=CC21)C3N4CCC(C3)C(C4)CC	C10696	3649	HMDB0242615	Alkaloids and derivatives	Cinchona alkaloids	UP
POS2785	N-Hydroxy-1-aminonaphthalene	3.669	160.075	[M+H-H2O]+	160.076	True	4.45008e+07	6.62693e+07	3.23407e+07	1.77697e+07	2.21052	1.14439	C10H9NO	Naphthalenes	CWFINLADSFPMHF-UHFFFAOYSA-N	ONC1=CC=CC2=CC=CC=C12	C14789	11828	HMDB0062503	Benzenoids	Naphthalenes	UP
POS12683	16-Amino-1-cyclohexylhexadecan-1-one	12.165	338.342	[M+H]+	338.342	True	2.50768e+07	2.56962e+07	4.46391e+07	7.43135e+07	0.426834	-1.22825	C22H43NO	Ketones	RYVGWQDLAVSRHO-UHFFFAOYSA-N	C1CCC(CC1)C(=O)CCCCCCCCCCCCCCCN	---	53432240	---	Organic oxygen compounds	Organooxygen compounds	DOWN
POS13839	Isoleucyl-Prolyl-Lysine	4.811	357.25	[M+H]+	357.25	True	3.22103e+08	3.29899e+08	1.24036e+07	1.29722e+07	25.6939	4.68336	C17H32N4O4	Peptides	NLZVTPYXYXMCIP-XUXIUFHCSA-N	CC[C@H](C)[C@@H](C(=O)N1CCC[C@H]1C(=O)N[C@@H](CCCCN)C(=O)O)N	---	53491908	---	Organic acids and derivatives	Carboxylic acids and derivatives	UP
POS1666	Isoleucine	14.175	132.102	[M+H]+	132.102	True	7.23178e+08	3.72676e+08	6.50684e+08	3.56654e+08	1.08787	0.121507	C6H13NO2	Amino acids and derivatives	AGPKZVBTJJNPAG-WHFBIAKZSA-N	CCC(C)C(N)C(=O)O	C00407	6306	HMDB0000172	Organic acids and derivatives	Carboxylic acids and derivatives	NoSig
POS10093	Tyrosylleucine	5.546	295.165	[M+H]+	295.165	True	1.04143e+09	9.88054e+08	3.71765e+08	3.98179e+08	2.63588	1.39829	C15H22N2O4	Peptides	AUEJLPRZGVVDNU-STQMWFEESA-N	CC(C)C[C@@H](C(=O)O)NC(=O)[C@H](CC1=CC=C(C=C1)O)N	---	87071	HMDB0029109	Organic acids and derivatives	Carboxylic acids and derivatives	UP
POS921	1,2-Benzoquinone	4.637	109.029	[M+H]+	109.029	True	1.22253e+08	167585329	7.08983e+08	6.92447e+08	0.206816	-2.27358	C6H4O2	Organooxygen compounds	WOAHJDHKFWSLKE-UHFFFAOYSA-N	O=C1C=CC=CC1=O	C02351	11421	HMDB0012133	Organic oxygen compounds	Organooxygen compounds	DOWN
POS1238	Benzofuran	1.862	119.049	[M+H-H2O]+	119.05	True	7.14673e+09	1.3943e+09	1.34243e+09	2.2974e+08	5.43265	2.44166	C8H6O	Benzofurans	IANQTJSKSUMEQM-UHFFFAOYSA-N	O1C=CC2=C1C=CC=C2	C14512	9223	HMDB0032929	Organoheterocyclic compounds	Benzofurans	UP
POS1010	2,4-Dihydroxypyridine	6.198	112.04	[M+H]+	112.039	True	2.15937e+07	1.14041e+07	1.92673e+08	1.80265e+08	0.0884807	-3.49849	C5H5NO2	Pyridines and derivatives	ZEZJPIDPVXJEME-UHFFFAOYSA-N	OC1=CC(=O)NC=C1	---	54696004	HMDB0245452	Organoheterocyclic compounds	Pyridines and derivatives	DOWN
POS2921	4,4alpha,5,6-Tetrahydro-7-methyl-2(3H)-naphthalenone	6.609	163.112	[M+H]+	163.112	True	1.26631e+07	1.04863e+07	1.24186e+08	1.29872e+08	0.0911183	-3.45612	C11H14O	Organooxygen compounds	NGSXTBFUMNXJDK-UHFFFAOYSA-N	CC1=CC2=CC(=O)CCC2CC1	---	61935	HMDB0039803	Organic oxygen compounds	Organooxygen compounds	DOWN
POS2159	3-Hydroxyadipic acid 3,6-lactone	5.348	145.049	[M+CH3OH+H]+	145.05	True	8.16183e+08	2.39117e+09	1.23021e+09	1.27438e+09	1.28059	0.356811	C6H8O4	Lactones	BWEICTHJUIJQPH-UHFFFAOYSA-N	[H]OC(=O)CC1([H])CCC(=O)O1	---	194109	HMDB0029171	Organoheterocyclic compounds	Lactones	NoSig
NEG8144	Yohimbic Acid	8.447	339.172	[M-H]-	339.171	True	1.73042e+08	1.53777e+08	487375	11475.5	655.144	9.35567	C20H24N2O3	Corynanthean-type alkaloids	AADVZSXPNRLYLV-GKMXPDSGSA-N	C1C[C@@H]([C@@H]([C@@H]2[C@@H]1CN3CCC4=C([C@@H]3C2)NC5=CC=CC=C45)C(=O)O)O	---	44657667	---	Alkaloids and derivatives	Corynanthean-type alkaloids	UP
POS8834	12-oxo-PDA	7.513	275.2	[M-H2O+H]+	275.2	True	2.00166e+07	1.71322e+07	1.36881e+08	1.3987e+08	0.134232	-2.8972	C18H28O3	Prostaglandins and related compounds	PMTMAFAPLCGXGK-JMTMCXQRSA-N	CC\C=C/C[C@@H]1[C@@H](CCCCCCCC(O)=O)\C=C/C1=O	C01226	5282268	HMDB0301804	Lipids and lipid-like molecules	Fatty Acyls	DOWN
POS1811	m-Toluamide	3.619	136.076	[M+NH4]+	136.076	True	2.70199e+08	2.62282e+08	8.61934e+07	7.20721e+07	3.36448	1.75038	C8H9NO	Benzene and substituted derivatives	WGRPQCFFBRDZFV-UHFFFAOYSA-N	CC1=CC=CC(=C1)C(N)=O	---	69253	HMDB0245928	Benzenoids	Benzene and substituted derivatives	UP
POS7431	O-Desmethyl tramadol	8.399	250.178	[M+H]+	250.18	True	4.61317e+07	2.32846e+07	1.05041e+08	1.38968e+08	0.284482	-1.81359	C15H23NO2	Cyclohexylphenols	UWJUQVWARXYRCG-HIFRSBDPSA-N	CN(C)C[C@H]1CCCC[C@@]1(C2=CC(=CC=C2)O)O	---	---	HMDB0060997	Benzenoids	Benzene and substituted derivatives	DOWN
POS8961	Triethyl citrate	7.629	277.128	[M+H]+	277.128	True	1.9322e+07	7.7694e+06	2.12289e+08	1.71287e+08	0.0706285	-3.82361	C12H20O7	Tricarboxylic acids and derivatives	DOOTYTYQINUNNV-UHFFFAOYSA-N	CCOC(=O)CC(O)(CC(=O)OCC)C(=O)OCC	---	6506	HMDB0034263	Organic acids and derivatives	Carboxylic acids and derivatives	DOWN
POS15812	4-[2-[5,5-Dimethyl-8-(4-methylphenyl)-6H-naphthalen-2-yl]ethynyl]benzoic acid	7.228	393.188	[M+Na]+	393.185	True	1.54357e+07	1.48967e+07	8.11631e+07	7.49995e+07	0.194235	-2.36412	C28H24O2	Prenol lipids	NCEQLLNVRRTCKJ-UHFFFAOYSA-N	CC1=CC=C(C=C1)C1=CCC(C)(C)C2=C1C=C(C=C2)C#CC1=CC=C(C=C1)C(O)=O	---	177238	HMDB0248063	Lipids and lipid-like molecules	Prenol lipids	DOWN
POS87	Pyridine	11.644	80.0502	[M+H]+	80.0495	True	9.17916e+07	8.41216e+07	2.83364e+08	7.01514e+07	0.497611	-1.00691	C5H5N	Pyridines and derivatives	JUJWROOIHBZHMG-UHFFFAOYSA-N	N=1C=CC=CC1	C00747	1049	HMDB0000926	Organoheterocyclic compounds	Pyridines and derivatives	DOWN
NEG13378	Glycocholate	9.708	464.303	[M-H]-	464.301	True	434232	578636	1.26152e+07	1.19409e+07	0.0412471	-4.59956	C26H43NO6	Steroids and steroid derivatives	RFDAIACWWDREDC-FRVQLJSFSA-N	[H][C@@]1(CC[C@@]2([H])[C@]3([H])[C@@H](O)C[C@]4([H])C[C@H](O)CC[C@]4(C)[C@@]3([H])C[C@H](O)[C@]12C)[C@H](C)CCC(=O)NCC(O)=O	C01921	10140	HMDB0000138	Lipids and lipid-like molecules	Steroids and steroid derivatives	DOWN
POS6404	Costunolide	7.569	233.154	[M+H]+	233.154	True	1.77544e+07	1.36259e+07	1.23891e+08	1.25373e+08	0.125892	-2.98974	C15H20O2	Sesquiterpene lactones	HRYLQFBHBWLLLL-AHNJNIBGSA-N	C/C/1=C\CC/C(=C/[C@@H]2[C@@H](CC1)C(=C)C(=O)O2)/C	C09382	5281437	HMDB0036688	Lipids and lipid-like molecules	Prenol lipids	DOWN
NEG643	Succinic acid	1.803	117.015	[M-H]-	117.019	True	2.09055e+10	1.01851e+10	7.20332e+10	7.37388e+10	0.213282	-2.22917	C4H6O4	Dicarboxylic acids and derivatives	KDYFGRWQOYBRFD-UHFFFAOYSA-N	O=C(O)CCC(=O)O	C00042	---	HMDB0000254	Organic acids and derivatives	Carboxylic acids and derivatives	DOWN
POS7367	Desacetyllaurenobiolide	9.12	249.149	[M+NH4]+	249.149	True	4.65632e+06	2.51869e+06	7.84968e+07	6.60034e+07	0.049654	-4.33195	C15H20O3	Prenol lipids	FRDLPOYYWWRSPZ-ZVEIMFCASA-N	C\C1=C\CC\C(C)=C/C(O)C2C(C1)OC(=O)C2=C	---	131752050	HMDB0036770	Lipids and lipid-like molecules	Prenol lipids	DOWN
NEG329	2-Methyl-3-oxopropanoic acid	5.046	101.02	[M-H]-	101.024	True	8.7945e+07	2.52694e+08	3.17283e+08	1.51519e+08	0.726615	-0.460736	C4H6O3	Organooxygen compounds	VOKUMXABRRXHAR-UHFFFAOYSA-N	CC(C=O)C(O)=O	C00349	296	HMDB0001172	Organic oxygen compounds	Organooxygen compounds	NoSig
POS1808	2'-Aminoacetophenone	7.145	136.076	[M+CH3OH+H]+	136.076	True	8.44998e+07	9.70691e+07	1.01721e+08	1.32765e+08	0.774327	-0.368985	C8H9NO	Organooxygen compounds	GTDQGKWDWVUKTI-UHFFFAOYSA-N	CC(=O)C1=CC=CC=C1N	---	11086	HMDB0032630	Organic oxygen compounds	Organooxygen compounds	NoSig
POS7056	Lysylproline	0.972	244.166	[M+H]+	244.166	True	6.19373e+08	4.77243e+08	2.90591e+08	2.49387e+08	2.03085	1.02209	C11H21N3O3	Peptides	AIXUQKMMBQJZCU-IUCAKERBSA-N	C1C[C@H](N(C1)C(=O)[C@H](CCCCN)N)C(=O)O	---	171204	HMDB0028959	Organic acids and derivatives	Carboxylic acids and derivatives	UP
POS5547	N-Acetyl-L-arginine	1.492	217.13	[M+H]+	217.129	True	1.54783e+08	2.28511e+08	7.86756e+08	9.42146e+08	0.221698	-2.17333	C8H16N4O3	Amino acids and derivatives	SNEIUMQYRCDYCH-LURJTMIESA-N	CC(=N[C@@H](CCCNC(=N)N)C(=O)O)O	---	67427;1615663	HMDB0004620	Organic acids and derivatives	Carboxylic acids and derivatives	DOWN
POS4488	Acetosyringone	6.585	197.081	[M+H]+	197.081	True	1.66431e+08	1.67088e+08	1.3353e+08	1.55014e+08	1.15587	0.208979	C10H12O4	Ketones	OJOBTAOGJIWAGB-UHFFFAOYSA-N	COc1cc(C(C)=O)cc(OC)c1O	C10664	17198	---	Organic oxygen compounds	Organooxygen compounds	NoSig
POS20399	Chenodeoxycholylleucine	8.837	488.374	[M-H2O+H]+	488.373	True	2.55943e+07	3.1627e+07	11475.5	11475.5	2493.18	11.2838	C30H51NO5	Glycinated bile acids and derivatives	BAOWHAJSJGJSBV-UHFFFAOYSA-N	C[C@H](CCC(N[C@@H](CC(C)C)C(O)=O)=O)[C@H]1CC[C@@]2([H])[C@]3([H])[C@H](O)C[C@]4([H])C[C@H](O)CC[C@]4(C)[C@H]3CC[C@@]21C	---	---	HMDB0242397	Lipids and lipid-like molecules	Steroids and steroid derivatives	UP
POS8243	Abscisic acid	7.189	265.143	[M+H]+	265.143	True	2.0233e+07	1.41804e+07	1.5475e+08	1.46973e+08	0.114056	-3.13218	C15H20O4	Abscisic acids and derivatives	JLIDBLDQVAYHNE-WEYXYWBQSA-N	CC(C=CC1(O)C(C)=CC(=O)CC1(C)C)=CC(=O)O	C06082	5280896	HMDB0036093	Lipids and lipid-like molecules	Prenol lipids	DOWN
POS865	3-Hydroxybenzyl alcohol	6.028	107.049	[M+H-H2O]+	107.049	True	1.24684e+07	1.7024e+07	1.89085e+08	2.15993e+08	0.0728066	-3.77979	C7H8O2	Benzyl alcohols	OKVJCVWFVRATSG-UHFFFAOYSA-N	OCc1cccc(O)c1	C03351	102	HMDB0059712	Benzenoids	Benzene and substituted derivatives	DOWN
NEG574	Fumaric acid (not validated)	0.989	114.999	[M-H]-	115.002	True	1.42995e+09	7.42284e+08	5.34729e+09	1.00629e+09	0.341891	-1.54839	C4H4O4	Dicarboxylic acids and derivatives	VZCYOOQTPOCHFL-OWOJBTEDSA-N	O=C(O)C=CC(=O)O	---	---	HMDB0000134	Organic acids and derivatives	Carboxylic acids and derivatives	DOWN
POS17739	N-Oleoyl Phenylalanine	11.259	430.331	[M+H]+	430.332	True	1.00477e+08	1.74144e+08	11475.5	11475.5	11965.5	13.5466	C27H43NO3	Amino acids and derivatives	UWKNPULCJWBBDD-JRUKXMRZSA-N	CCCCCCCC/C=C\CCCCCCCC(=O)N[C@@H](CC1=CC=CC=C1)C(=O)O	---	52922059	HMDB0062336	Organic acids and derivatives	Carboxylic acids and derivatives	UP
POS1239	Benzofuran	2.039	119.049	[M+H]+	119.05	True	7.33773e+09	5.53368e+09	6.18852e+08	4.94743e+08	11.5584	3.53087	C8H6O	Benzofurans	IANQTJSKSUMEQM-UHFFFAOYSA-N	O1C=CC2=C1C=CC=C2	C14512	9223	HMDB0032929	Organoheterocyclic compounds	Benzofurans	UP
POS4010	Isoleucyl-Isoleucyl-Lysine	4.87	187.144	[M+2H]+	187.144	True	3.88825e+08	3.62231e+08	3.89658e+08	3.98462e+08	0.952973	-0.0694933	C18H36N4O4	Peptides	CSQNHSGHAPRGPQ-YTFOTSKYSA-N	CC[C@H](C)[C@@H](C(=O)N[C@@H]([C@@H](C)CC)C(=O)N[C@@H](CCCCN)C(=O)O)N	---	145456180	---	Organic acids and derivatives	Carboxylic acids and derivatives	NoSig
NEG1266	N-lactoyl-Glycine	0.902	146.041	[M-H]-	146.045	True	2.42607e+09	2.21488e+09	3.98643e+08	4.24612e+08	5.63733	2.49501	C5H9NO4	Carboxylic acids and derivatives	CLNVOWMDSFOIPV-VKHMYHEASA-N	C[C@H](O)C(=O)NCC(O)=O	---	101947384	HMDB0062183	Organic acids and derivatives	Carboxylic acids and derivatives	UP
NEG6334	Auraptene	8.893	297.145	[M-H]-	297.15	True	1.4299e+08	1.65909e+08	1.14949e+08	7.96064e+07	1.58772	0.666953	C19H22O3	Terpene lactones	RSDDHGSKLOSQFK-RVDMUPIBSA-N	O=C1OC=2C=C(OCC=C(C)CCC=C(C)C)C=CC2C=C1	---	1550607	HMDB0034054	Lipids and lipid-like molecules	Prenol lipids	UP
NEG1066	3-Hydroxypicolinic acid	1.747	138.015	[M-H]-	138.019	True	5.91365e+07	7.44826e+07	2.56025e+08	2.06857e+08	0.288668	-1.79252	C6H5NO3	Pyridines and derivatives	BRARRAHGNDUELT-UHFFFAOYSA-N	OC(=O)C1=C(O)C=CC=N1	C18620	13401	HMDB0013188	Organoheterocyclic compounds	Pyridines and derivatives	DOWN
POS19451	Glycohyocholic acid	7.416	466.316	[M+H]+	466.316	True	7.1401e+08	6.9511e+08	11475.5	1.78651e+07	78.8251	6.30058	C26H43NO6	Glycinated bile acids and derivatives	ZQYUKJFJPJDMMR-UHFFFAOYSA-N	CC(CCC(=O)NCC(=O)O)C1CCC2C1(CCC3C2C(C(C4C3(CCC(C4)O)C)O)O)C	---	---	HMDB0240607	Lipids and lipid-like molecules	Steroids and steroid derivatives	UP
NEG6164	Glutamylphenylalanine	5.45	293.117	[M-H]-	293.114	True	2.65649e+08	2.10298e+08	1.44536e+09	1.39777e+09	0.167402	-2.57861	C14H18N2O5	Amino acids and derivatives	XHHOHZPNYFQJKL-UHFFFAOYSA-N	O=C(O)C(N)CCC(=O)NC(C(=O)O)CC1=CC=CC=C1	---	---	HMDB0029156	Organic acids and derivatives	Carboxylic acids and derivatives	DOWN
POS239	GABA	0.913	86.0606	[M+H-H2O]+	86.06	True	3.05128e+07	2.70833e+07	1.3839e+09	8.37833e+08	0.025924	-5.26957	C4H9NO2	Amino acids and derivatives	BTCSSZJGUNDROE-UHFFFAOYSA-N	NCCCC(=O)O	C00334	119;6992099	HMDB0000112	Organic acids and derivatives	Carboxylic acids and derivatives	DOWN
POS14896	Hyodeoxycholic acid	8.944	375.289	[M+H-H2O]+	375.289	True	2.61647e+08	2.16172e+08	291566	8.96229e+06	51.6346	5.69027	C24H40O4	Hydroxy bile acids, alcohols and derivatives	DGABKXLVXPYZII-CDONHWFASA-N	C[C@H](CCC(=O)O)[C@H]1CC[C@@H]2[C@@]1(CC[C@H]3[C@H]2C[C@@H]([C@H]4[C@@]3(CC[C@H](C4)O)C)O)C	C15517	5283820	HMDB0000733	Lipids and lipid-like molecules	Steroids and steroid derivatives	UP
POS16665	Hyocholic acid	8.316	409.295	[M+H]+	409.295	True	2.69337e+09	2.83148e+09	3.7471e+06	1.32678e+08	40.4972	5.33975	C24H40O5	Hydroxy bile acids, alcohols and derivatives	DKPMWHFRUGMUKF-NNFRHCBVSA-N	C[C@H](CCC(=O)O)[C@H]1CC[C@@H]2[C@@]1(CC[C@H]3[C@H]2[C@@H]([C@@H]([C@H]4[C@@]3(CC[C@H](C4)O)C)O)O)C	C17649	92805	HMDB0000760	Lipids and lipid-like molecules	Steroids and steroid derivatives	UP
POS12796	Phytosphingosine	8.531	340.282	[M+Na]+	340.282	True	893725	3.04459e+06	3.85793e+08	1.10089e+08	0.00794204	-6.97627	C18H39NO3	Alkanolamines	AERBNCYCJBRYDG-KSZLIROESA-N	CCCCCCCCCCCCCC[C@H]([C@H]([C@H](CO)N)O)O	C12144	---	HMDB0004610	Organic nitrogen compounds	Organonitrogen compounds	DOWN
NEG76	2-oxo-Butanal	0.909	85.0255	[M-H]-	85.0295	True	9.83434e+07	1.10983e+08	3.85844e+08	3.89767e+08	0.269886	-1.88958	C4H6O2	Organooxygen compounds	RWHQMRRVZJSKGX-UHFFFAOYSA-N	CCC(=O)C=O	---	145744	HMDB0252077	Organic oxygen compounds	Organooxygen compounds	DOWN
POS2366	2,3-Dihydro-6-methyl-1H-pyrrolizine-5-carboxaldehyde	4.941	150.092	[M+H]+	150.092	True	6.8482e+07	5.25458e+07	5.39432e+08	5.42908e+08	0.11182	-3.16074	C9H11NO	Pyrrolizines	NWFQKPJYEJRQRI-UHFFFAOYSA-N	CC1=C(C=O)N2CCCC2=C1	---	6429126	HMDB0040047	Organoheterocyclic compounds	Pyrrolizines	DOWN
POS2511	4-Deoxypyridoxine	0.599	154.086	[M+H-H2O]+	154.086	True	3.06531e+08	3.3549e+08	2.88173e+08	3.80147e+08	0.96065	-0.0579166	C8H11NO2	Pyridines and derivatives	KKOWAYISKWGDBG-UHFFFAOYSA-N	CC1=NC=C(CO)C(C)=C1O	---	6094	HMDB0246408	Organoheterocyclic compounds	Pyridines and derivatives	NoSig
POS918	1,2-Benzoquinone	4.267	109.029	[M+Na]+	109.029	True	4.72785e+07	4.6411e+07	4.42857e+08	2.11702e+08	0.143134	-2.80456	C6H4O2	Organooxygen compounds	WOAHJDHKFWSLKE-UHFFFAOYSA-N	O=C1C=CC=CC1=O	C02351	11421	HMDB0012133	Organic oxygen compounds	Organooxygen compounds	DOWN
POS10522	Dihydrosphingosine	9.62	302.305	[M+H]+	302.305	True	3.29732e+06	2.53378e+06	1.66878e+08	8.2482e+07	0.0233843	-5.41832	C18H39NO2	Alkanolamines	OTKJDMGTUTTYMP-UHFFFAOYSA-N	CCCCCCCCCCCCCCC[C@@H](O)[C@@H](N)CO	C00836	91486	HMDB0000269	Organic nitrogen compounds	Organonitrogen compounds	DOWN
POS2266	D-Lysine	1.572	147.113	[M+NH4]+	147.113	True	4.80283e+08	4.49989e+08	1.99645e+07	1.65765e+07	25.4583	4.67007	C6H14N2O2	Carboxylic acids and derivatives	KDXKERNSBIXSRK-RXMQYKEDSA-N	NCCCC[C@@H](N)C(O)=O	C00739	57449	HMDB0003405	Organic acids and derivatives	Carboxylic acids and derivatives	UP
POS9094	Tyrosylproline	5.357	279.134	[M+NH4]+	279.134	True	4.01339e+07	2.37058e+07	4.62294e+08	5.80299e+08	0.0612316	-4.02958	C14H18N2O4	Carboxylic acids and derivatives	VNYDHJARLHNEGA-RYUDHWBXSA-N	NC(CC1=CC=C(O)C=C1)C(=O)N1CCCC1C(O)=O	---	13055260;44369315	HMDB0029113	Organic acids and derivatives	Carboxylic acids and derivatives	DOWN
POS15058	7,9-Dimethoxy-6-(4-methoxyphenyl)-8H-[1,3]dioxolo[4,5-g]chromen-8-one, >=95% (LC/MS-UV)	7.294	379.081	[M+Na]+	379.079	True	2.58309e+06	476648	2.07225e+08	1.06863e+08	0.00974166	-6.68162	C19H16O7	5-O-methylated flavonoids	LWUQVHKGVXRUPD-UHFFFAOYSA-N	COC1=CC=C(C=C1)C2=C(OC)C(=O)C3=C(OC)C4=C(OCO4)C=C3O2	---	51136499	---	Phenylpropanoids and polyketides	Flavonoids	DOWN
POS6395	Leu-Thr	2.054	233.15	[M+H]+	233.15	True	9.14081e+08	6.88822e+08	6.90603e+08	7.14095e+08	1.1411	0.190427	C10H20N2O4	Peptides	LRKCBIUDWAXNEG-CSMHCCOUSA-N	C[C@H]([C@@H](C(=O)O)NC(=O)[C@H](CC(C)C)N)O	---	10353878	HMDB0028939	Organic acids and derivatives	Carboxylic acids and derivatives	NoSig
POS16341	ethyl 4-((1S,2S,11S,16S,5R,7R,10R,14R,15R)-5,16-dihydroxy-2,15-dimethyltetracy clo[8.7.0.0<2,7>.0<11,15>]heptadec-14-yl)pentanoate	10.08	403.321	[M+H-H2O]+	403.321	True	2.82624e+08	3.61418e+08	11475.5	11475.5	28061.5	14.7763	C26H44O4	Hydroxy bile acids, alcohols and derivatives	ZFVNCIMEWULGEX-VAYUFCLWSA-N	CCOC(=O)CCC(C)C1CCC2C3CCC4CC(O)CCC4(C)C3CC(O)C12C	---	11908391	---	Lipids and lipid-like molecules	Steroids and steroid derivatives	UP
POS4783	Capric dimethyl amine oxide	7.719	202.216	[M+H]+	202.217	True	3.32005e+07	2.80924e+07	2.18061e+08	1.23113e+08	0.179653	-2.47672	C12H27NO	Long-chain alkyl amine oxides	ZRKZFNZPJKEWPC-UHFFFAOYSA-N	CCCCCCCCCC[N+](C)(C)[O-]	---	62452	---	Organic nitrogen compounds	Organonitrogen compounds	DOWN
POS11851	Trachelanthine	8.198	324.177	[M+Na]+	324.178	True	2.21157e+06	2.03206e+06	4.84164e+07	2.43808e+07	0.0582938	-4.10051	C15H27NO5	Pyrrolizidines	DLNWZIVYKQXLTN-CGYUPCHJSA-N	O=C(OCC1CC[N+]2([O-])CCCC12)C(O)(C(O)C)C(C)C	---	124867360	HMDB0341200	---	---	DOWN
NEG1285	3-methylmalate(2-)	1.049	147.024	[M-H]-	147.029	True	3.79757e+09	5.93757e+09	6.46149e+08	9.62186e+09	0.948104	-0.076882	C5H8O5	Fatty Acyls	NPYQJIHHTGFBLN-UHFFFAOYSA-N	CC(C(O)C(O)=O)C(O)=O	---	558882	HMDB0062739	Lipids and lipid-like molecules	Fatty Acyls	NoSig
NEG397	Serine	0.874	104.031	[M-H]-	104.035	True	6.57899e+08	6.4543e+08	5.78161e+07	5.62734e+07	11.4237	3.51396	C3H7NO3	Amino acids and derivatives	MTCFGRXMJLQNBG-UHFFFAOYSA-N	C([C@@H](C(=O)O)N)O	C00065	---	HMDB0000187	Organic acids and derivatives	Carboxylic acids and derivatives	UP
POS5899	4-Hydroxybenzoylcholine	4.738	224.128	[M]+	224.128	True	2.27721e+08	1.50859e+08	6.65706e+08	5.34897e+08	0.315325	-1.66509	C12H18NO3	Benzoic acid esters	BAPAICNRGIBFJT-UHFFFAOYSA-O	C[N+](C)(C)CCOC(=O)C1=CC=C(C=C1)O	---	151252	HMDB0029559	Benzenoids	Benzene and substituted derivatives	DOWN
NEG638	Erythronolactone	4.685	117.015	[M-H]-	117.019	True	2.82446e+08	6.52185e+08	7.21396e+08	6.85046e+08	0.664536	-0.58958	C4H6O4	Gamma butyrolactones	SGMJBNSHAZVGMC-PWNYCUMCSA-N	O=C1OCC(O)C1O	---	5325915	HMDB0000349	Organoheterocyclic compounds	Lactones	DOWN
POS8877	N-Fructosyl isoleucine	2.484	276.144	[M-H2O+H]+	276.144	True	1.81302e+11	2.15361e+11	3.13871e+09	1.44039e+10	22.6114	4.49898	C12H23NO7	N-Fructosyl amino acids	VYGRYVGDPYFVCA-UHFFFAOYSA-N	O=C(O)C(NCC1(O)(OC(CO)C(O)C1(O)))C(C)CC	---	139292115	---	Organic acids and derivatives	Carboxylic acids and derivatives	UP
POS17567	4-[5-(4-hydroxy-3,5-dimethoxyphenyl)-3,4-dimethyloxolan-2-yl]-2,6-dimethoxyphenol	7.744	427.173	[M+Na]+	427.173	True	1.08746e+07	7.76231e+06	6.0957e+07	7.91227e+07	0.133045	-2.91001	C22H28O7	7,7'-epoxylignans	CAUANPLJFMVCHO-UHFFFAOYSA-N	COC1=CC(=CC(OC)=C1O)C2OC(C(C)C2C)C3=CC(OC)=C(O)C(OC)=C3	---	13870574	HMDB0038953	Lignans, neolignans and related compounds	Furanoid lignans	DOWN
POS7468	6,11-dioxododecanoic acid	7.577	251.125	[M+Na]+	251.125	True	3.41933e+07	2.72639e+07	1.21739e+08	1.22844e+08	0.251273	-1.99267	C12H20O4	Medium-chain keto acids and derivatives	OIAVTFGRDNUKCM-UHFFFAOYSA-N	CC(=O)CCCCC(=O)CCCCC(=O)O	---	3537454	---	Organic acids and derivatives	Keto acids and derivatives	DOWN
NEG1812	2,4,6-Trihydroxybenzoic acid	3.748	169.01	[M-H]-	169.014	True	2.13355e+08	6.51727e+08	4.76543e+08	5.20806e+08	0.867382	-0.205261	C7H6O5	Benzene and substituted derivatives	IBHWREHFNDMRPR-UHFFFAOYSA-N	OC(=O)C1=C(O)C=C(O)C=C1O	---	66520	HMDB0029649	Benzenoids	Benzene and substituted derivatives	NoSig
POS7193	Valyllysine	1.026	246.181	[2M+H]+	246.182	True	4.00231e+08	7.51158e+08	1.48902e+08	4.43369e+08	1.94403	0.959049	C11H23N3O3	Carboxylic acids and derivatives	JKHXYJKMNSSFFL-IUCAKERBSA-N	CC(C)[C@H](N)C(=O)N[C@@H](CCCCN)C(O)=O	---	168058	HMDB0029132	Organic acids and derivatives	Carboxylic acids and derivatives	UP
NEG1900	Acetylleucine (isomer of 164)	6.043	172.092	[M-H]-	172.096	True	1.38712e+08	1.13817e+08	3.65685e+08	3.6893e+08	0.343756	-1.54054	C8H15NO3	Leucine and derivatives	WXNXCEHXYPACJF-UHFFFAOYNA-N	O=C(O)C(NC(=O)C)CC(C)C	---	---	---	---	---	DOWN
POS4419	Pinocarvyl acetate	9.236	195.137	[M+CH3OH+H]+	195.138	True	4.85211e+08	5.2892e+08	1.85956e+07	1.94278e+07	26.6713	4.73721	C12H18O2	Prenol lipids	UDBAGFUFASPUFS-UHFFFAOYSA-N	CC(=O)OC1CC2CC(C1=C)C2(C)C	---	102553	HMDB0302270	Lipids and lipid-like molecules	Prenol lipids	UP
POS16243	Sapogenins	12.427	401.34	[M+H]+	401.341	True	6.85985e+06	1.24959e+07	11475.5	11475.5	843.349	9.71999	C27H44O2	Prenol lipids	INLFWQCRAJUDCR-IQVMEADQSA-N	[H][C@]12C[C@@]3([H])[C@]4([H])CCC5([H])CCCC[C@]5(C)[C@@]4([H])CC[C@]3(C)[C@@]1([H])[C@]([H])(C)[C@@]1(CC[C@]([H])(C)CO1)O2	---	21139920	HMDB0302215	Lipids and lipid-like molecules	Prenol lipids	UP
POS11861	Dihydrosphingosine	9.297	324.287	[M+Na]+	324.287	True	1.24952e+07	1.59395e+07	1.73261e+08	1.15412e+08	0.0985014	-3.34371	C18H39NO2	Alkanolamines	OTKJDMGTUTTYMP-UHFFFAOYSA-N	CCCCCCCCCCCCCCC[C@H]([C@H](CO)N)O	C00836	91486	HMDB0000269	Organic nitrogen compounds	Organonitrogen compounds	DOWN
POS10036	N-Fructosyl isoleucine	2.469	294.154	[M+H]+	294.155	True	3.60568e+11	4.2489e+11	6516698430	2.85349e+10	22.4086	4.48598	C12H23NO7	N-Fructosyl amino acids	VYGRYVGDPYFVCA-UHFFFAOYSA-N	O=C(O)C(NCC1(O)(OC(CO)C(O)C1(O)))C(C)CC	---	139292115	---	Organic acids and derivatives	Carboxylic acids and derivatives	UP
NEG830	Pyrroline hydroxycarboxylate	1.692	128.03	[M-H]-	128.035	True	2.47815e+09	3.07769e+09	6.42219e+09	6.2412e+09	0.438733	-1.18858	C5H7NO3	Carboxylic acids and derivatives	WFOFKRKDDKGRIK-UHFFFAOYSA-N	[H][C@@]1(O)C[C@]([H])(N=C1)C(O)=O	C04281	11966267	HMDB0001369	Organic acids and derivatives	Carboxylic acids and derivatives	DOWN
POS3588	Isoleucyl-Prolyl-Lysine	4.817	179.128	[M+2H]+	179.128	True	1.06608e+09	1.03287e+09	1.11131e+06	6.05594e+07	34.0349	5.08894	C17H32N4O4	Peptides	NLZVTPYXYXMCIP-XUXIUFHCSA-N	CC[C@H](C)[C@@H](C(=O)N1CCC[C@H]1C(=O)N[C@@H](CCCCN)C(=O)O)N	---	53491908	---	Organic acids and derivatives	Carboxylic acids and derivatives	UP
POS2746	1,5-Naphthalenediamine	5.195	159.092	[M+H]+	159.092	True	1.90956e+09	1.83839e+09	1.12238e+06	2.09396e+08	17.8035	4.15409	C10H10N2	Naphthalenes	KQSABULTKYLFEV-UHFFFAOYSA-N	NC1=CC=CC2=C(N)C=CC=C12	C19463	16720	HMDB0244231	Benzenoids	Naphthalenes	UP
POS4828	Leucylalanine	3.19	203.139	[M+H]+	203.139	True	1.47034e+08	1.17634e+08	1.9675e+09	1.17797e+09	0.0841425	-3.57102	C9H18N2O3	Peptides	HSQGMTRYSIHDAC-BQBZGAKWSA-N	C[C@@H](C(=O)O)NC(=O)[C@H](CC(C)C)N	---	81721;6992295	HMDB0028922	Organic acids and derivatives	Carboxylic acids and derivatives	DOWN
POS8836	Nandrolone	8.673	275.2	[M+H]+	275.201	True	5.43355e+08	6.06483e+08	4.70011e+07	5.49708e+07	11.276	3.49519	C18H26O2	Estrogens and derivatives	NPAGDVCDWIYMMC-IZPLOLCNSA-N	C[C@]12CC[C@H]3[C@H]([C@@H]1CC[C@@H]2O)CCC4=CC(=O)CC[C@H]34	C07254	9904	HMDB0002725	Lipids and lipid-like molecules	Steroids and steroid derivatives	UP
POS20182	Betulafolienetriol	11.784	483.38	[M+Na]+	483.381	True	7.08937e+06	1.06556e+07	11475.5	11475.5	773.165	9.59463	C30H52O3	Triterpenoids	PYXFVCFISTUSOO-UHFFFAOYSA-N	OC1CC2C3(C)CCC(O)C(C)(C)C3CCC2(C)C4(C)CCC(C14)C(O)(C)CCC=C(C)C	C20715	9920281	HMDB0035777	Lipids and lipid-like molecules	Prenol lipids	UP
POS4902	Mannitol	0.9	205.068	[M+Na]+	205.068	True	1.0596e+09	7.51862e+08	4.42477e+08	1.26941e+09	1.05817	0.081571	C6H14O6	Sugar alcohols	FBPFZTCFMRRESA-KVTDHHQDSA-N	OCC(O)C(O)C(O)C(O)CO	C00392	6251	HMDB0000765	Organic oxygen compounds	Organooxygen compounds	NoSig
POS4536	N-Acetylhistidine	1.007	198.087	[M+H]+	198.087	True	5.38569e+07	3.7e+07	2.80356e+08	2.17832e+08	0.182375	-2.45502	C8H11N3O3	Amino acids and derivatives	KBOJOGQFRVVWBH-UHFFFAOYSA-N	CC(=N[C@@H](Cc1cnc[nH]1)C(=O)O)O	C02997	75619	HMDB0032055	Organic acids and derivatives	Carboxylic acids and derivatives	DOWN
POS9148	Dibenz(a,j)acridine	10.793	280.112	[M+H]+	280.112	True	1.46235e+07	1.93775e+07	622267	407210	33.0274	5.04559	C21H13N	Acridines	ANUCHZVCBDOPOX-UHFFFAOYSA-N	c1ccc2c(c1)ccc1nc3ccc4ccccc4c3cc21	C19220	9177	---	Organoheterocyclic compounds	Quinolines and derivatives	UP
POS22241	Dilauryl thiodipropionate	11.766	537.395	[M+Na]+	537.395	True	1.6865e+07	1.60872e+07	708270	5.44604e+07	0.5973	-0.743473	C30H58O4S	Dicarboxylic acids and derivatives	GHKOFFNLGXMVNJ-UHFFFAOYSA-N	CCCCCCCCCCCCOC(=O)CCSCCC(=O)OCCCCCCCCCCCC	---	31250	HMDB0040172	Organic acids and derivatives	Carboxylic acids and derivatives	DOWN
POS14658	2(1H)-Naphthalenone, 8-[5-(acetyloxy)-3-methylpentyl]octahydro-4,4,8a-trimethyl-7-methylene-	10.227	371.258	[M+Na]+	371.256	True	6.25496e+07	8.10622e+07	11475.5	11475.5	6257.29	12.6113	C22H36O3	Diterpenoids	LZGVQJDYLAUCGI-UHFFFAOYSA-N	CC(CCOC(C)=O)CCC1C(=C)CCC2C(C)(C)CC(=O)CC12C	---	75368758	---	Lipids and lipid-like molecules	Prenol lipids	UP
POS18474	Mevinolinic acid	8.363	445.256	[M+Na]+	445.256	True	3.67158e+08	3.35099e+08	850513	4.1254e+06	141.131	7.14089	C24H38O6	Medium-chain hydroxy acids and derivatives	QLJODMDSTUBWDW-BXMDZJJMSA-N	CCC(C)C(=O)OC1CC(C=C2C1C(C(C=C2)C)CCC(CC(CC(=O)O)O)O)C	C21130	64727	HMDB0254177	Organic acids and derivatives	Hydroxy acids and derivatives	UP
POS8006	Leucylglutamate	2.92	261.144	[M+H]+	261.144	True	1.75327e+08	1.40271e+08	3.5926e+09	3.06282e+09	0.0474196	-4.39837	C11H20N2O5	Peptides	NFNVDJGXRFEYTK-UHFFFAOYSA-N	CC(C)C[C@@H](C(=O)N[C@@H](CCC(=O)O)C(=O)O)N	---	7009630	HMDB0028928	Organic acids and derivatives	Carboxylic acids and derivatives	DOWN
NEG1623	2-Hydroxy-2-ethylsuccinic acid	2.895	161.04	[M-H2O-H]-	161.045	True	2.8513e+08	5.03064e+08	1.89113e+08	2.41644e+08	1.82979	0.871678	C6H10O5	Fatty Acyls	YVYGHRNLPUMVBU-UHFFFAOYSA-N	CCC(O)(CC(O)=O)C(O)=O	C02488	439736	HMDB0059758	Lipids and lipid-like molecules	Fatty Acyls	UP
NEG2876	Tryptophan	5.214	203.076	[M-H]-	203.079	True	1.65435e+09	1.84718e+09	1.29779e+06	2.76042e+06	862.826	9.75293	C11H12N2O2	Indolyl carboxylic acids and derivatives	QIVBCDIJIAJPQS-UHFFFAOYNA-N	O=C(O)C(N)CC2=CNC1=CC=CC=C12	---	---	---	---	---	UP
NEG704	3-(2-Furanyl)-2-propenal	6.012	121.025	[M-H]-	121.029	True	6.22219e+08	6.75266e+08	1.59489e+08	2.29161e+08	3.33844	1.73917	C7H6O2	Heteroaromatic compounds	VZIRCHXYMBFNFD-IWQZZHSRSA-N	O=C\C=C/C1=CC=CO1	---	1715056	HMDB0032918	Organoheterocyclic compounds	Heteroaromatic compounds	UP
POS1507	Baikiain	0.946	128.071	[M+H]+	128.071	True	2.30259e+08	1.65343e+08	6.94127e+08	5.15849e+08	0.32695	-1.61286	C6H9NO2	Carboxylic acids and derivatives	YCQPUTODZKESPK-UHFFFAOYSA-N	OC(=O)C1CC=CCN1	C08268	557590	HMDB0302856	Organic acids and derivatives	Carboxylic acids and derivatives	DOWN
POS2390	1,4-Benzodioxin-2(3H)-one	7.335	151.039	[M+H]+	151.04	True	8.99794e+06	6.32678e+06	1.14141e+08	1.2666e+08	0.0636406	-3.97391	C8H6O3	Benzodioxanes	ULEKGOXADQVOIF-UHFFFAOYSA-N	O=C1COC2=CC=CC=C2O1	---	4685450	HMDB0040528	Organoheterocyclic compounds	Benzodioxanes	DOWN
NEG943	Aspartate	0.891	132.025	[M-H]-	132.03	True	4.56747e+08	3.95353e+08	1.54168e+08	1.66223e+08	2.65957	1.41119	C4H7NO4	Amino acids and derivatives	CKLJMWTZIZZHCS-REOHCLBHSA-N	C(C(C(=O)O)N)C(=O)O	C00049	5960;44367445;139060126	HMDB0000191	Organic acids and derivatives	Carboxylic acids and derivatives	UP
POS10928	2-hydroxycinnamoyl-beta-D-glucopyranoside	5.805	309.097	[M-H2O+H]+	309.096	True	1.54109e+07	4.71825e+06	4.58821e+08	3.94213e+08	0.0235971	-5.40524	C15H18O8	Hydroxycinnamic acid esters	KDNJTHIKZATBIB-HKIVJWRYSA-N	OC[C@H]1O[C@@H](OC(=O)/C=C/C2=C(O)C=CC=C2)[C@H](O)[C@@H](O)[C@@H]1O	---	40626559	---	Phenylpropanoids and polyketides	Cinnamic acids and derivatives	DOWN
NEG184	1H-Pyrrole-2-carboxaldehyde	2.082	94.0257	[M-H]-	94.0293	True	3.39083e+07	1.80682e+07	1.73867e+08	1.27795e+08	0.1723	-2.537	C5H5NO	Organooxygen compounds	ZSKGQVFRTSEPJT-UHFFFAOYSA-N	O=CC1=CC=CN1	---	13854	HMDB0036057	Organic oxygen compounds	Organooxygen compounds	DOWN
POS9744	Testosterone	9.236	289.216	[M+H]+	289.216	True	1.79972e+08	2.08405e+08	11475.5	1.19612e+06	321.611	8.32917	C19H28O2	Androgens and derivatives	MUMGGOZAMZWBJJ-UHFFFAOYSA-N	C[C@]12CC[C@H]3[C@@H](CCC4=CC(=O)CC[C@]34C)[C@@H]1CC[C@@H]2O	C00535	---	HMDB0000234	Lipids and lipid-like molecules	Steroids and steroid derivatives	UP
POS3103	Carbazole	5.734	168.081	[M+H]+	168.081	True	2.3671e+07	2.17359e+07	2.64967e+08	3.21479e+08	0.0774271	-3.69102	C12H9N	Carbazoles	UJOBWOGCFQCDNV-UHFFFAOYSA-N	c1ccc2c(c1)c1ccccc1[nH]2	C08060	6854	HMDB0249614	Organoheterocyclic compounds	Indoles and derivatives	DOWN
POS2786	3-Acetylindole	6.986	160.075	[M+H]+	160.076	True	8.41455e+07	8.53127e+07	1.05513e+07	1.09264e+07	7.88996	2.98002	C10H9NO	Indoles	VUIMBZIZZFSQEE-UHFFFAOYSA-N	CC(=O)C1=CNC2=CC=CC=C21	---	12802	---	Organoheterocyclic compounds	Indoles and derivatives	UP
POS15300	4,6-Cholestadien-3-one	13.673	383.333	[M+H]+	383.331	True	762938	2.48966e+06	11475.5	11475.5	141.719	7.14689	C27H42O	Cholesterols and derivatives	XIWMRKFKSRYSIJ-GYKMGIIDSA-N	C[C@H](CCCC(C)C)[C@H]1CC[C@@H]2[C@@]1(CC[C@H]3[C@H]2C=CC4=CC(=O)CC[C@]34C)C	---	3034666	HMDB0002394	Lipids and lipid-like molecules	Steroids and steroid derivatives	UP
POS2470	Vanillin	5.209	153.054	[M+H]+	153.055	True	1671597	11475.5	1.78803e+08	1.37154e+08	0.0053269	-7.55249	C8H8O3	Methoxyphenols	MWOOGOJBHIARFG-UHFFFAOYSA-N	O=CC1=CC=C(O)C(OC)=C1	C00755	1183	HMDB0012308	Benzenoids	Phenols	DOWN
POS9742	Dehydroepiandrosterone	8.694	289.216	[M+H]+	289.216	True	1.93787e+08	1.96271e+08	372141	3.76507e+06	94.2804	6.55889	C19H28O2	Androgens and derivatives	FMGSKLZLMKYGDP-USOAJAOKSA-N	C[C@@]12CC[C@H]3[C@@H](CC=C4C[C@@H](O)CC[C@]34C)[C@@H]2CCC1=O	C01227	5881	HMDB0000077	Lipids and lipid-like molecules	Steroids and steroid derivatives	UP
POS21617	LPC 18:2	9.536	520.341	[M+H]+	520.341	True	3.48433e+06	2.41282e+07	1.01315e+07	8.83892e+06	1.45555	0.541567	C26H50NO7P	LysoPC	SPJFYYJXNPEZDW-UHFFFAOYNA-N	O=C(OCC(O)COP(=O)([O-])OCC[N+](C)(C)C)CCCCCCCC=CCC=CCCCCC	---	---	---	---	---	NoSig
POS4112	Leucylglycine	3.496	189.123	[M+H]+	189.123	True	4.27197e+08	5.28655e+08	2.70306e+09	2.70648e+09	0.176698	-2.50065	C8H16N2O3	Peptides	LESXFEZIFXFIQR-UHFFFAOYSA-N	O=C(O)CNC(=O)C(N)CC(C)C	C02155	---	HMDB0028929	Organic acids and derivatives	Carboxylic acids and derivatives	DOWN
POS14891	Uzarigenin	7.416	375.253	[M+H]+	375.253	True	9.24881e+07	8.39843e+07	11475.5	1.78418e+06	98.2776	6.61879	C23H34O4	Cardenolides and derivatives	XZTUSOXSLKTKJQ-CIXPXFMPSA-N	C[C@]12CC[C@@H](C[C@@H]1CC[C@@H]3[C@@H]2CC[C@]4([C@@]3(CC[C@@H]4C5=CC(=O)OC5)O)C)O	---	92760	---	Lipids and lipid-like molecules	Steroids and steroid derivatives	UP
POS2393	1,4-Benzodioxin-2(3H)-one	6.992	151.039	[M+H-H2O]+	151.04	True	1.85575e+07	1.03676e+07	1.24272e+08	1.31649e+08	0.113023	-3.14531	C8H6O3	Benzodioxanes	ULEKGOXADQVOIF-UHFFFAOYSA-N	O=C1COC2=CC=CC=C2O1	---	4685450	HMDB0040528	Organoheterocyclic compounds	Benzodioxanes	DOWN
POS17588	Leupeptin	11.081	427.303	[M+H]+	427.303	True	3.853e+07	5.91053e+07	3.09643e+07	2.59288e+07	1.71612	0.779151	C20H38N6O4	Peptides	GDBQQVLCIARPGH-UHFFFAOYSA-N	CC(C)C[C@H](N=C(C)O)C(O)=N[C@@H](CC(C)C)C(O)=N[C@H](CCCNC(N)=N)C=O	C01591	13209093	HMDB0254042	Organic acids and derivatives	Carboxylic acids and derivatives	UP
POS3234	3-Hydroxycapric acid	7.198	171.138	[M+H-H2O]+	171.137	True	1.42643e+08	1.52089e+08	1.20891e+07	1.02438e+07	13.1972	3.72216	C10H20O3	Medium-chain hydroxy acids and derivatives	FYSSBMZUBSBFJL-UHFFFAOYSA-N	CCCCCCCC(CC(=O)O)O	---	26612	HMDB0002203	Organic acids and derivatives	Hydroxy acids and derivatives	UP
POS18082	2-methoxy-6-[(triphenylmethoxy)methyl]-2H-3,4,5,6-tetrahydropyran-3,4,5-triol	8.812	437.194	[M+H]+	437.196	True	1.95002e+07	2.43185e+08	5.06631e+07	4.70746e+08	0.5038	-0.989077	C26H28O6	Triphenyl compounds	WYAMNJUPQNEGOI-UHFFFAOYSA-N	COC1OC(COC(c2ccccc2)(c2ccccc2)c2ccccc2)C(O)C(O)C1O	---	242528	---	Benzenoids	Triphenyl compounds	DOWN
POS1882	m-Tyramine	2.208	138.091	[M+NH4]+	138.092	True	1.79743e+08	4.60192e+08	3.4881e+07	1.44425e+10	0.0442024	-4.49973	C8H11NO	Benzene and substituted derivatives	GHFGJTVYMNRGBY-UHFFFAOYSA-N	NCCC1=CC(O)=CC=C1	---	11492;59111271	HMDB0004989	Benzenoids	Benzene and substituted derivatives	DOWN
POS6521	Walleminone	8.412	235.169	[M-H2O+H]+	235.169	True	2.47544e+08	1.67925e+08	1.58145e+07	2.07294e+07	11.369	3.50704	C15H24O3	Sesquiterpenoids	NGQXJSTYWWTPOG-VGYDOTAVSA-N	C[C@H]1[C@@H]([C@@H](CC(=C)[C@@H]2CC([C@@H]2CC1=O)(C)C)O)O	---	15431312	---	Lipids and lipid-like molecules	Prenol lipids	UP
POS16275	Aspergillin PZ	7.526	402.263	[M+H]+	402.264	True	1.93006e+08	1.76408e+08	358369	4.31765e+06	79.0017	6.30381	C24H35NO4	Isoindoles and derivatives	AQZDMONQDXTWHN-UHFFFAOYSA-N	CC1C2C(NC(=O)C23C(C=C1C)C4C(CC3=O)C5C(CCC4(O5)C)O)CC(C)C	---	---	---	Organoheterocyclic compounds	Isoindoles and derivatives	UP
POS11486	L-Isoleucyl-L-tryptophan	6.346	318.18	[M+H]+	318.181	True	6.16922e+08	6.18677e+08	5.47687e+08	4.89111e+08	1.19175	0.253076	C17H23N3O3	Peptides	BVRPESWOSNFUCJ-LKTVYLICSA-N	CC[C@H](C)[C@@H](C(=O)N[C@@H](CC1=CNC2=CC=CC=C21)C(=O)O)N	---	7019085	HMDB0028918	Organic acids and derivatives	Carboxylic acids and derivatives	NoSig
POS3628	Maltoxazine	1.237	180.102	[M+H-H2O]+	180.102	True	3.77694e+08	6.06279e+08	3.55074e+08	1.0264e+09	0.712261	-0.489521	C10H13NO2	Pyrrolidines	MTHASAHNRVFFOM-UHFFFAOYSA-N	O=C1CCC2=C1N1CCCC1OC2	---	13875298	HMDB0030372	Organoheterocyclic compounds	Pyrrolidines	NoSig
NEG3067	Sedoheptulose	1	209.063	[M-H]-	209.066	True	1.95351e+08	3.72759e+08	2.59799e+08	4.54193e+08	0.795682	-0.329737	C7H14O7	Organooxygen compounds	HAIWUXASLYEWLM-BNWJMWRWSA-N	OC[C@H]1O[C@](O)(CO)[C@@H](O)[C@H](O)[C@@H]1O	C02076	441483	HMDB0003219	Organic oxygen compounds	Organooxygen compounds	NoSig
POS12482	6-chloro-1-ethyl-3-(2-quinolyl)hydroquinolin-2-one	1.01	335.095	[M+H]+	335.095	True	1.87011e+08	1.61065e+08	4.95989e+07	1.48218e+08	1.75959	0.815236	C20H15ClN2O	Bipyridines and oligopyridines	DWWSVMWTENFSPG-UHFFFAOYSA-N	CCn1c(=O)c(-c2ccc3ccccc3n2)cc2cc(Cl)ccc21	---	715498	---	Organoheterocyclic compounds	Pyridines and derivatives	UP
NEG1627	2-Hydroxy-2-ethylsuccinic acid	1.674	161.04	[M-H]-	161.045	True	1.02622e+09	2.08539e+09	3.93847e+08	1.50989e+08	5.7111	2.51377	C6H10O5	Fatty Acyls	YVYGHRNLPUMVBU-UHFFFAOYSA-N	CCC(O)(CC(O)=O)C(O)=O	C02488	439736	HMDB0059758	Lipids and lipid-like molecules	Fatty Acyls	UP
POS19449	Glycocholate	7.828	466.315	[M+H]+	466.316	True	3.65571e+07	4.84814e+07	467271	3.7196e+07	2.25786	1.17496	C26H43NO6	Glycinated bile acids and derivatives	RFDAIACWWDREDC-FRVQLJSFSA-N	C[C@H](CCC(=O)NCC(=O)O)[C@H]1CC[C@@H]2[C@@]1([C@H](C[C@H]3[C@H]2[C@@H](C[C@H]4[C@@]3(CC[C@H](C4)O)C)O)O)C	C01921	10140	HMDB0000138	Lipids and lipid-like molecules	Steroids and steroid derivatives	UP
POS7550	Phenylalanylserine	3.714	253.118	[2M+H]+	253.119	True	5.4305e+08	3.89684e+08	5.86973e+06	5.09266e+06	85.085	6.41083	C12H16N2O4	Carboxylic acids and derivatives	ROHDXJUFQVRDAV-UWVGGRQHSA-N	N[C@@H](CC1=CC=CC=C1)C(=O)N[C@@H](CO)C(O)=O	---	193508;7021825	HMDB0029004	Organic acids and derivatives	Carboxylic acids and derivatives	UP
POS5526	Methyl galactoside	0.807	217.068	[M+Na]+	217.068	True	492372251	5.85345e+08	6.54546e+07	1.54172e+08	4.90705	2.29486	C7H14O6	Glycosyl compounds	HOVAGTYPODGVJG-UHFFFAOYSA-N	COC1OC(CO)C(O)C(O)C1O	C03619	2108	HMDB0246173	Organic oxygen compounds	Organooxygen compounds	UP
POS1012	1H-Imidazole-4-carboxamide	4.695	112.051	[M+H]+	112.051	True	3.67464e+08	3.62868e+08	1.97822e+07	2.89664e+07	14.9816	3.90512	C4H5N3O	Carboxylic acids and derivatives	ZBNZAJFNDPPMDT-UHFFFAOYSA-N	NC(=O)C1=CN=CN1	---	152917	HMDB0244880	Organic acids and derivatives	Carboxylic acids and derivatives	UP
POS17538	Oleoylcarnitine	10.954	426.357	[M+CH3OH+H]+	426.358	True	2.49333e+06	4.57089e+06	11475.5	32474.3	160.734	7.32853	C25H47NO4	Fatty Acyls	IPOLTUVFXFHAHI-WHIOSMTNSA-N	CCCCCCCCC=CCCCCCCCC(=O)OC(CC([O-])=O)C[N+](C)(C)C	---	166951	HMDB0005065	Lipids and lipid-like molecules	Fatty Acyls	UP
POS11793	2-(3,5-difluorophenyl)-N-(((1S,9aR)-octahydro-1H-quinolizin-1-yl)methyl)acetamide	7.878	323.194	[M+H]+	323.192	True	4.09792e+07	1.96345e+07	6.82948e+08	4.05689e+08	0.0556785	-4.16674	C18H24F2N2O	Quinolizines	LINCEHCWNRFISH-UHFFFAOYSA-N	O=C(NCC1CCCN2CCCCC21)CC=3C=C(F)C=C(F)C3	---	91636858	---	Organoheterocyclic compounds	Quinolizines	DOWN
POS4528	DOPA	5.136	198.076	[M+H]+	198.076	True	1.37774e+07	5.03744e+06	8.94873e+08	8.16455e+08	0.0109943	-6.5071	C9H11NO4	Amino acids and derivatives	WTDRDQBEARUVNC-LURJTMIESA-N	N[C@@H](CC1=CC(O)=C(O)C=C1)C(O)=O	C00355	6047;6971033	HMDB0000181	Organic acids and derivatives	Carboxylic acids and derivatives	DOWN
POS240	Acetone cyanohydrin	2.762	86.0607	[M+H]+	86.06	True	1.16459e+09	7.08907e+08	3.47986e+09	4.43429e+09	0.236727	-2.07871	C4H7NO	Organooxygen compounds	MWFMGBPGAXYFAR-UHFFFAOYSA-N	CC(C)(O)C#N	C02659	6406	HMDB0060427	Organic oxygen compounds	Organooxygen compounds	DOWN
POS371	Sarcosine	1.118	90.0555	[M+H]+	90.055	True	5.31425e+08	6.03885e+08	7.16439e+08	3.41832e+08	1.0728	0.101378	C3H7NO2	Amino acids and derivatives	FSYKKLYZXJSNPZ-UHFFFAOYSA-N	O=C(O)CNC	C00213	1088	HMDB0000271	Organic acids and derivatives	Carboxylic acids and derivatives	NoSig
POS6152	Santonin	7.191	229.122	[M+H-H2O]+	229.122	True	1.65503e+07	1.21769e+07	1.8601e+08	1.91216e+08	0.0761536	-3.71494	C15H18O3	Sesquiterpene lactones	XJHDMGJURBVLLE-BOCCBSBMSA-N	CC1=C2C3OC(=O)C(C)C3CCC2(C)C=CC1=O	C02206	16682405	---	Lipids and lipid-like molecules	Prenol lipids	DOWN
POS4573	Syringic acid	6.514	199.06	[M+H]+	199.06	True	3.36784e+07	1.92498e+07	2.54476e+08	2.16993e+08	0.112262	-3.15505	C9H10O5	Hydroxybenzoic acid derivatives	JMSVCTWVEWCHDZ-UHFFFAOYSA-N	COC1=CC(=CC(=C1O)OC)C(=O)O	C10833	10742	HMDB0002085	Benzenoids	Benzene and substituted derivatives	DOWN
POS14621	Decamethylcyclopentasiloxane	11.151	371.1	[M+H]+	371.101	True	1.3285e+07	1.27029e+07	6.4506e+07	4.95551e+07	0.227842	-2.13389	C10H30O5Si5	Organoheterosilanes	XMSXQFUHVRWGNA-UHFFFAOYSA-N	C[Si]1(O[Si](O[Si](O[Si](O[Si](O1)(C)C)(C)C)(C)C)(C)C)C	---	10913	---	Organometallic compounds	Organometalloid compounds	DOWN
NEG5095	Aspterric acid	8.837	265.141	[M-H]-	265.145	True	9.02014e+08	1.23112e+09	8.31753e+08	8.21752e+08	1.29007	0.367449	C15H22O4	Alpha hydroxy acids and derivatives	IOYVXXQKVQKQIG-CTHBEMJXSA-N	O=C(O)C1(O)CCC2C(=C(C)C)CCC32COC1C3	---	23928024	---	Organic acids and derivatives	Hydroxy acids and derivatives	NoSig
NEG67	Furanone A	5.094	83.0101	[M-H]-	83.0133	True	9.63202e+06	5.1511e+06	1.54641e+08	1.20503e+08	0.0537287	-4.21816	C4H4O2	Dihydrofurans	RHDGNLCLDBVESU-UHFFFAOYSA-N	O=C1CC=CO1	C17602	140765	HMDB0094691	Organoheterocyclic compounds	Dihydrofurans	DOWN
POS3105	Phenylephrine	14.21	168.102	[M+H]+	168.102	True	1.4823e+08	1.21261e+08	1.66581e+08	2.15696e+08	0.704966	-0.504375	C9H13NO2	Aralkylamines	SONNWYBIRXJNDC-VIFPVBQENA-N	CNCC(C1=CC(=CC=C1)O)O	C07441	4782	HMDB0002182	Benzenoids	Phenols	NoSig
NEG461	Catechol	5.1	109.025	[M-H]-	109.03	True	2.11265e+07	2.03876e+07	1.43067e+08	1.33861e+08	0.14991	-2.73783	C6H6O2	Catechols	YCIMNLLNPGFGHC-UHFFFAOYSA-N	Oc1ccccc1O	C00090	289	HMDB0000957	Benzenoids	Phenols	DOWN
POS19570	Westcort	8.969	469.254	[M+Na]+	469.256	True	1.56592e+08	1.34009e+08	11475.5	11475.5	12661.7	13.6282	C26H38O6	21-hydroxysteroids	FZCHYNWYXKICIO-UHFFFAOYSA-N	CCCCC(=O)OC1(C(=O)CO)CCC2C3CCC4=CC(=O)CCC4(C)C3C(O)CC21C	C00762	5225092	HMDB0002802	Lipids and lipid-like molecules	Steroids and steroid derivatives	UP
POS10293	Retusin 7-methyl ether	7.876	299.091	[M+H]+	299.091	True	11475.5	1595017	1.13444e+08	6.6665e+07	0.00891955	-6.80881	C17H14O5	7-O-methylated isoflavonoids	RRCYPDDIDYVEIW-UHFFFAOYSA-N	O=C1C(=COC2=C(O)C(OC)=CC=C12)C=3C=CC(OC)=CC3	---	6710639	---	Phenylpropanoids and polyketides	Isoflavonoids	DOWN
POS3679	2,2,7,7-Tetramethyl-1,6-dioxaspiro[4.4]nona-3,8-diene	8.199	181.122	[M+H]+	181.123	True	3.29879e+07	4.35192e+07	1.49257e+08	1.71102e+08	0.238816	-2.06603	C11H16O2	Organooxygen compounds	XBYJEPZKXGPIKK-UHFFFAOYSA-N	CC1(C)OC2(OC(C)(C)C=C2)C=C1	---	11745236	HMDB0030007	Organic oxygen compounds	Organooxygen compounds	DOWN
POS158	2,5-Dihydropyrimidine	0.927	83.0611	[M+H]+	83.0604	True	3.07627e+07	3.16994e+07	8.54073e+07	1.99288e+08	0.2194	-2.18837	C4H6N2	Diazines	WRLAXLNSBDVNRL-UHFFFAOYSA-N	C1C=NCN=C1	---	21865347	HMDB0245497	Organoheterocyclic compounds	Diazines	DOWN
POS12801	Am-3102	11.092	340.321	[M+H]+	340.321	True	1.00772e+07	1.46933e+07	1.29079e+06	1.58279e+06	8.62007	3.1077	C21H41NO2	N-acyl amines	IPVYNYWIRWMRHH-JPMGXVIASA-N	CCCCCCCC/C=C\CCCCCCCC(=O)N[C@H](C)CO	---	10569111	---	Lipids and lipid-like molecules	Fatty Acyls	UP
NEG1241	2,2-Dimethylsuccinic acid	2.965	145.045	[M-H]-	145.05	True	4.40978e+08	3.32735e+08	3.37383e+09	3.37637e+09	0.114621	-3.12506	C6H10O4	Fatty Acyls	GOHPTLYPQCTZSE-UHFFFAOYSA-N	CC(C)(CC(O)=O)C(O)=O	---	11701	HMDB0002074	Lipids and lipid-like molecules	Fatty Acyls	DOWN
POS345	Putrescine	0.76	89.108	[M+H]+	89.1073	True	5.34743e+07	2.64823e+07	2.51151e+08	1.94286e+08	0.179502	-2.47793	C4H12N2	Primary amines	KIDHWZJUCRJVML-UHFFFAOYSA-N	NCCCCN	C00134	1045	HMDB0001414	Organic nitrogen compounds	Organonitrogen compounds	DOWN
NEG678	2-Methylbenzaldehyde	6.194	119.045	[M-H]-	119.05	True	1.95622e+07	2.19048e+07	6.3315e+07	6.76066e+07	0.316732	-1.65866	C8H8O	Benzene and substituted derivatives	BTFQKIATRPGRBS-UHFFFAOYSA-N	CC1=CC=CC=C1C=O	C07214	10722	HMDB0029636	Benzenoids	Benzene and substituted derivatives	DOWN
POS618	2-Furanmethanol	1.341	99.0445	[M+H]+	99.0446	True	8.90786e+08	1.61959e+09	3.83571e+09	2.77635e+09	0.379665	-1.3972	C5H6O2	Heteroaromatic compounds	XPFVYQJUAUNWIW-UHFFFAOYSA-N	OCC1=CC=CO1	C20441	7361	HMDB0013742	Organoheterocyclic compounds	Heteroaromatic compounds	DOWN
POS1672	D-Leucine	0.606	132.102	[M+NH4]+	132.102	True	3.09436e+08	3.1101e+08	5.51771e+08	8.43468e+08	0.444688	-1.16913	C6H13NO2	Carboxylic acids and derivatives	ROHFNLRQFUQHCH-RXMQYKEDSA-N	CC(C)C[C@@H](N)C(O)=O	C01570	439524;6950207	HMDB0013773	Organic acids and derivatives	Carboxylic acids and derivatives	DOWN
POS16899	Echimidine N-oxide	8.771	414.214	[M+H]+	414.212	True	1.66649e+07	1.32028e+07	8.19782e+07	8.27393e+07	0.181327	-2.46333	C20H31NO8	Alkaloids and derivatives	KDJGEXAPDZNXSD-KCFAIRMISA-N	C/C=C(/C)\C(=O)O[C@@H]1CC[N+]2([C@@H]1C(=CC2)COC(=O)[C@@]([C@H](C)O)(C(C)(C)O)O)[O-]	---	76334042	---	Alkaloids and derivatives	---	DOWN
POS12630	8-Hydroxy-9,10-epoxystearic acid	9.452	337.235	[M+Na]+	337.235	True	3.6159e+08	2.72543e+08	1.48266e+07	7.63591e+06	28.2307	4.81919	C18H34O4	Lineolic acids and derivatives	GQEOLYBERRZZCE-UHFFFAOYSA-N	CCCCCCCCC1OC1C(O)CCCCCCC(O)=O	---	53851542	---	Lipids and lipid-like molecules	Fatty Acyls	UP
POS2482	Carveol	0.595	153.127	[M+H]+	153.128	True	6.32299e+07	8.02828e+07	3.39921e+08	1.46787e+08	0.294864	-1.76188	C10H16O	Prenol lipids	BAVONGHXFVOKBV-UHFFFAOYSA-N	CC(=C)[C@@H]1CC=C(C)[C@@H](O)C1	C00964	94221	HMDB0003450	Lipids and lipid-like molecules	Prenol lipids	DOWN
POS16657	Bufalin	9.728	409.234	[M+Na]+	409.235	True	4.9179e+07	4.06161e+07	11475.5	11475.5	3912.45	11.9339	C24H34O4	Bufanolides and derivatives	QEEBRPGZBVVINN-UHFFFAOYSA-N	CC12CCC(O)CC1CCC1C2CCC2(C)C(c3ccc(=O)oc3)CCC12O	C16922	34174823	HMDB0249428	Lipids and lipid-like molecules	Steroids and steroid derivatives	UP
POS4115	Glycylleucine	3.34	189.123	[M+H]+	189.123	True	1.12732e+09	8.20003e+08	1.62086e+09	1.40484e+09	0.643596	-0.635773	C8H16N2O3	Peptides	DKEXFJVMVGETOO-LURJTMIESA-N	CC(C)CC(N=C(O)CN)C(=O)O	C02155	92843;1548899	HMDB0000759	Organic acids and derivatives	Carboxylic acids and derivatives	DOWN
POS236	Acetone cyanohydrin	1.357	86.0606	[M+Na]+	86.06	True	2.81973e+08	1.14517e+08	8.5565e+08	1.90243e+09	0.143756	-2.79831	C4H7NO	Organooxygen compounds	MWFMGBPGAXYFAR-UHFFFAOYSA-N	CC(C)(O)C#N	C02659	6406	HMDB0060427	Organic oxygen compounds	Organooxygen compounds	DOWN
POS1635	1,2-Dihydronaphthalene	8.32	131.086	[M+H-H2O]+	131.086	True	1.65318e+08	1.56685e+08	1.64625e+07	1.59293e+07	9.94089	3.31338	C10H10	Naphthalenes	KEIFWROAQVVDBN-UHFFFAOYSA-N	C1CC2=CC=CC=C2C=C1	---	9938	HMDB0244076	Benzenoids	Naphthalenes	UP
NEG9283	Fumigaclavine C	7.711	365.223	[M-H]-	365.223	True	1.02606e+08	9.60437e+07	498893	150620	305.844	8.25665	C23H30N2O2	Clavines and derivatives	OSICWVVWEXKSBD-NDKINLCJSA-N	CC1CN(C2CC3=C(NC4=CC=CC(=C34)C2C1OC(=O)C)C(C)(C)C=C)C	C20438	---	HMDB0252522	Alkaloids and derivatives	Ergoline and derivatives	UP
NEG13	Peracetic acid	14.072	75.0051	[M-H]-	75.0082	True	7.28935e+07	7.33409e+07	4.42555e+07	6.16155e+07	1.38125	0.465975	C2H4O3	Carboxylic acids and derivatives	KFSLWBXXFJQRDL-UHFFFAOYSA-N	CC(=O)OO	---	6585	HMDB0031608	Organic acids and derivatives	Carboxylic acids and derivatives	NoSig
POS3830	Methyprylon	10.906	184.133	[M+H]+	184.133	True	6.52125e+07	6.19434e+07	3.77898e+08	1.71223e+08	0.231563	-2.11053	C10H17NO2	Piperidinediones	SIDLZWOQUZRBRU-UHFFFAOYSA-N	O=C1C(C)CN=C(O)C1(CC)CC	---	4162	HMDB0015239	Organoheterocyclic compounds	Piperidines	DOWN
NEG860	gamma-delta-Dioxovaleric acid	1.065	129.014	[M-H2O-H]-	129.019	True	3.4171e+09	2.89085e+09	9.94458e+09	1.40447e+10	0.262949	-1.92715	C5H6O4	Keto acids and derivatives	YHUFRVYVNKGICT-UHFFFAOYSA-N	OC(=O)CCC(=O)C=O	C02800	119412	HMDB0013233	Organic acids and derivatives	Keto acids and derivatives	DOWN
NEG660	Hydroxyethyl glycine	0.887	118.046	[M-H]-	118.05	True	1.7924e+09	1.83168e+09	1.0262e+08	1.00217e+08	17.8669	4.15922	C4H9NO3	Carboxylic acids and derivatives	XSISQURPIRTMAY-UHFFFAOYSA-N	NCC(=O)OCCO	---	12603040	HMDB0061148	Organic acids and derivatives	Carboxylic acids and derivatives	UP
POS1944	6-Hydroxynicotinate	1.671	140.034	[M+H]+	140.034	True	1.86656e+07	2.95695e+07	3.25964e+09	3.25542e+09	0.00740363	-7.07755	C6H5NO3	Pyridinecarboxylic acids	BLHCMGRVFXRYRN-UHFFFAOYSA-N	OC(=O)C1=CN=C(O)C=C1	C01020	72924	HMDB0002658	Organoheterocyclic compounds	Pyridines and derivatives	DOWN
NEG1578	(R)-2-Hydroxycaprylic acid	7.394	159.097	[M-H]-	159.102	True	4.02208e+08	4.12283e+08	1.60084e+07	1.27948e+07	28.2778	4.8216	C8H16O3	Medium-chain fatty acids	JKRDADVRIYVCCY-SSDOTTSWSA-N	CCCCCC[C@@H](O)C(O)=O	---	5312860	HMDB0002264	Lipids and lipid-like molecules	Fatty Acyls	UP
POS3819	Levonordefrin	5.321	184.097	[M+H]+	184.097	True	1.89188e+07	1.53653e+07	2.06113e+08	1.50063e+08	0.0962558	-3.37698	C9H13NO3	Benzene and substituted derivatives	GEFQWZLICWMTKF-CDUCUWFYSA-N	C[C@H](N)[C@H](O)C1=CC(O)=C(O)C=C1	C11768	164739	HMDB0015652	Benzenoids	Benzene and substituted derivatives	DOWN
POS11309	12,13-DiHOME	7.772	315.253	[M+H]+	315.253	True	1.28756e+07	1.15288e+07	6.78041e+07	7.73084e+07	0.168175	-2.57196	C18H34O4	Long-chain fatty acids	CQSLTKIXAJTQGA-FLIBITNWSA-N	CCCCCC(C(C/C=C\CCCCCCCC(=O)O)O)O	C14829	10236635	HMDB0004705	Lipids and lipid-like molecules	Fatty Acyls	DOWN
NEG1685	p-Coumaric acid	5.54	163.035	[M-H]-	163.04	True	6.27136e+08	5.055e+08	2.46618e+09	2.66795e+09	0.220609	-2.18044	C9H8O3	Cinnamic acids and derivatives	NGSWKAQJJWESNS-ZZXKWVIFSA-N	OC(=O)\C=C/C1=CC=C(O)C=C1	C00811	637542	HMDB0002035	Phenylpropanoids and polyketides	Cinnamic acids and derivatives	DOWN
POS12345	Thr-Val-Leu	5.919	332.218	[M+H]+	332.218	True	4.52357e+09	4.62753e+09	3.59738e+08	6.77595e+08	8.82176	3.14107	C15H29N3O5	Peptides	BKVICMPZWRNWOC-RHYQMDGZSA-N	C[C@H]([C@@H](C(=O)N[C@@H](C(C)C)C(=O)N[C@@H](CC(C)C)C(=O)O)N)O	---	49864481	---	Organic acids and derivatives	Carboxylic acids and derivatives	UP
POS5651	Isoleucylserine	1.752	219.133	[M+H]+	219.134	True	2.54462e+09	1.45478e+09	5.66338e+09	6.0249e+09	0.342172	-1.5472	C9H18N2O4	Peptides	TWVKGYNQQAUNRN-UHFFFAOYSA-N	O=C(O)C(NC(=O)C(N)C(C)CC)CO	---	---	HMDB0028916	Organic acids and derivatives	Carboxylic acids and derivatives	DOWN
POS7250	Octopine	1.569	247.14	[M+H]+	247.14	True	5.19843e+08	8.78016e+08	8.06457e+06	4.46009e+07	26.5422	4.73022	C9H18N4O4	Amino acids and derivatives	IMXSCCDUAFEIOE-RITPCOANSA-N	O=C(O)C(NC(C(=O)O)CCCNC(=N)N)C	C04137	108172	HMDB0255912	Organic acids and derivatives	Carboxylic acids and derivatives	UP
POS15872	Glu-Val-Phe	6.234	394.198	[M+H]+	394.197	True	2.56312e+08	3.02574e+08	7.71212e+07	9.63785e+07	3.22125	1.68762	C19H27N3O6	Peptides	FVGOGEGGQLNZGH-DZKIICNBSA-N	O=C(O)CCC(N)C(O)=NC(C(O)=NC(C(=O)O)CC=1C=CC=CC1)C(C)C	---	193678	HMDB0341321	Organic acids and derivatives	Carboxylic acids and derivatives	UP
NEG129	Methoxyacetic acid	4.634	89.0203	[M-H]-	89.0239	True	9.26491e+09	9.97805e+09	8.64785e+09	1.66101e+10	0.761858	-0.392406	C3H6O3	Carboxylic acids and derivatives	RMIODHQZRUFFFF-UHFFFAOYSA-N	COCC(O)=O	---	12251	HMDB0041929	Organic acids and derivatives	Carboxylic acids and derivatives	NoSig
POS11297	12-oxo-PDA	9.297	315.192	[M+Na]+	315.193	True	1.60324e+08	1.07e+08	421292	752679	227.709	7.83105	C18H28O3	Prostaglandins and related compounds	PMTMAFAPLCGXGK-JMTMCXQRSA-N	CC\C=C/C[C@@H]1[C@@H](CCCCCCCC(O)=O)\C=C/C1=O	C01226	5282268	HMDB0301804	Lipids and lipid-like molecules	Fatty Acyls	UP
POS30080	PC(16:0/22:6)	9.361	806.568	[M+H]+	806.569	True	3.31821e+07	3.93705e+07	2.7623e+07	6.77376e+07	0.760824	-0.394366	C46H80NO8P	Phosphatidylcholines	IESVDEZGAHUQJU-ZLBXKVHBSA-N	CCCCCCCCCCCCCCCC(=O)OC[C@H](COP(=O)([O-])OCC[N+](C)(C)C)OC(=O)CC/C=C\C/C=C\C/C=C\C/C=C\C/C=C\C/C=C\CC	---	6441886	HMDB0007991	Lipids and lipid-like molecules	Glycerophospholipids	NoSig
POS16626	Moluccanin	7.322	409.091	[M+Na]+	409.089	True	3.74436e+07	1.11199e+07	2.07549e+09	1.10392e+09	0.0152744	-6.03274	C20H18O8	Coumarinolignans	GBLZBLJGCQTQMB-UHFFFAOYSA-N	O=C1OC=2C=C3OC(C4=CC(OC)=C(O)C(OC)=C4)C(OC3=CC2C=C1)CO	---	---	---	---	---	DOWN
POS3019	4-Pyridoxate	1.617	166.05	[M+H-H2O]+	166.05	True	9.80546e+07	5.0739e+07	3.0418e+09	2.15892e+09	0.0286102	-5.12733	C8H9NO4	Pyridinecarboxylic acids	HXACOUQIXZGNBF-UHFFFAOYSA-N	Cc1ncc(CO)c(C(=O)O)c1O	C00847	6723	HMDB0000017	Organoheterocyclic compounds	Pyridines and derivatives	DOWN
POS7673	Palmitoleic acid	9.546	255.232	[M+H]+	255.232	True	1.48475e+08	1.6932e+08	4.39364e+06	4.24383e+06	36.7925	5.20134	C16H30O2	Long-chain fatty acids	SECPZKHBENQXJG-BQYQJAHWSA-N	CCCCCC/C=C\CCCCCCCC(=O)O	C08362	445638	HMDB0003229	Lipids and lipid-like molecules	Fatty Acyls	UP
POS4601	Cadalene	8.318	199.148	[M+H]+	199.149	True	1.7065e+08	1.77266e+08	3.24019e+06	5.55488e+06	39.558	5.3059	C15H18	Prenol lipids	VMOJIHDTVZTGDO-UHFFFAOYSA-N	CC(C)C1=C2C=C(C)C=CC2=C(C)C=C1	---	10225	HMDB0059698	Lipids and lipid-like molecules	Prenol lipids	UP
POS14429	Drospirenone	9.534	367.227	[M+H]+	367.227	True	1.34124e+08	1.56375e+08	11475.5	11475.5	12657.3	13.6277	C24H30O3	Spironolactones and derivatives	METQSPRSQINEEU-HXCATZOESA-N	[H][C@@]12[C@@H]3C[C@@H]3[C@@]3(CCC(=O)O3)[C@@]1(C)CC[C@@]1([H])[C@@]2([H])[C@H]2C[C@H]2C2=CC(=O)CC[C@]12C	---	68873	HMDB0015467	Lipids and lipid-like molecules	Steroids and steroid derivatives	UP
NEG1771	3-Acetyl-4-hydroxy-6-methyl-2H-pyran-2-one	5.555	167.033	[M-H]-	167.034	True	1.1582e+07	1.12151e+07	6.52425e+07	7.97533e+07	0.157226	-2.66909	C8H8O4	Organooxygen compounds	PKLPQOJFHFGVBS-UHFFFAOYSA-N	CC(=O)C1=C(O)C=C(C)OC1=O	C02543	54678494	HMDB0033129	Organic oxygen compounds	Organooxygen compounds	DOWN
POS3099	Pyridoxal	1.358	168.065	[M+H]+	168.065	True	1.3779e+08	1.01561e+08	1.32357e+09	1.16788e+09	0.0960688	-3.37979	C8H9NO3	Pyridoxals and derivatives	RADKZDMFGJYCBB-UHFFFAOYSA-N	Cc1ncc(CO)c(C=O)c1O	C00250	1050	HMDB0001545	Organoheterocyclic compounds	Pyridines and derivatives	DOWN
POS1066	5,5-Dimethyl-2(5H)-furanone	3.281	113.06	[M+H]+	113.06	True	5.13517e+07	7.56656e+07	3.50674e+08	5.37098e+08	0.143074	-2.80516	C6H8O2	Dihydrofurans	YNKQMZRTPPVLLL-UHFFFAOYSA-N	CC1(C)OC(=O)C=C1	---	29909	HMDB0040260	Organoheterocyclic compounds	Dihydrofurans	DOWN
NEG10360	Hyodeoxycholic acid	9.495	391.282	[M-H]-	391.285	True	1.61572e+07	1.08943e+08	2.02718e+06	519550	49.1221	5.6183	C24H40O4	Steroids and steroid derivatives	DGABKXLVXPYZII-CDONHWFASA-N	CC(CCC(O)=O)C1CCC2C3CC(O)C4CC(O)CCC4(C)C3CCC12C	C15517	227033	HMDB0000733	Lipids and lipid-like molecules	Steroids and steroid derivatives	UP
POS19887	4-((9S)-3,5,14-trihydroxy-10-((E)-((1-hydroxybutan-2-yl)imino)methyl)-13-methylhexadecahydro-1H-cyclopenta[a]phenanthren-17-yl)furan-2(5H)-one	7.323	476.299	[M+H]+	476.301	True	66752228	6.12932e+07	37356.4	1.17996e+06	105.187	6.71681	C27H41NO6	Cardenolides and derivatives	ASLHXRONSASUAK-UHFFFAOYSA-N	O=C1OCC(=C1)C2CCC3(O)C4CCC5(O)CC(O)CCC5(C=NC(CO)CC)C4CCC23C	---	---	---	Lipids and lipid-like molecules	Steroids and steroid derivatives	UP
NEG928	2-Acetolactate	4.448	131.03	[M-H]-	131.034	True	6.31963e+08	3.85928e+08	1.17953e+09	1.40784e+09	0.393408	-1.3459	C5H8O4	Keto acids and derivatives	NMDWGEGFJUBKLB-UHFFFAOYSA-N	CC(=O)C(C)(O)C(O)=O	C00900	22	HMDB0006833	Organic acids and derivatives	Keto acids and derivatives	DOWN
POS3196	Homoarecoline	14.309	170.117	[M+H]+	170.118	True	9.68435e+07	5.01211e+08	1.92428e+08	4.64777e+08	0.909997	-0.136066	C9H15NO2	Alkaloids and derivatives	UNARQANIGOBIHM-UHFFFAOYSA-N	CCOC(=O)C1=CCCN(C)C1	---	34167	HMDB0038321	Alkaloids and derivatives	---	NoSig
POS8638	Myristic Monoethanolamide	10.116	272.258	[M+H]+	272.258	True	2.66763e+07	4.14676e+07	847823	1.14986e+06	34.1115	5.09219	C16H33NO2	Alkanolamines	JHIXEZNTXMFXEK-UHFFFAOYSA-N	O=C(CCCCCCCCCCCCC)NCCO	---	8890	---	Organic nitrogen compounds	Organonitrogen compounds	UP
POS1503	1-Piperideine-2-carboxylic acid	1.211	128.071	[M+H]+	128.071	True	1.98248e+08	4.68318e+08	4.88202e+08	9.72294e+08	0.456397	-1.13164	C6H9NO2	Pyridines and derivatives	GEJXSVNGWOSZPC-UHFFFAOYSA-N	OC(=O)C1=NCCCC1	C04092	1194	HMDB0001084	Organoheterocyclic compounds	Pyridines and derivatives	DOWN
POS18306	22-Hydoxy-2-hopen-1-one	10.912	441.372	[M+H]+	441.373	True	5.42257e+06	7.74722e+06	11475.5	574356	22.4805	4.4906	C30H48O2	Hopanoids	YLKHZBZGHNOEES-LISTXKHRSA-N	CC1(C)C2CC[C@]3([C@@]4(CC[C@H]5[C@H](CC[C@@]5([C@H]4CC[C@@H]3[C@@]2(C)C(=O)C=C1)C)C(C)(O)C)C)C	---	138756182	---	Lipids and lipid-like molecules	Prenol lipids	UP
POS14897	Ursodeoxycholic acid	8.708	375.289	[M+H-H2O]+	375.289	True	1.11908e+09	1.18365e+09	2.42124e+06	3.32177e+07	64.6128	6.01375	C24H40O4	Hydroxy bile acids, alcohols and derivatives	RUDATBOHQWOJDD-GDLHFPCISA-N	C[C@H](CCC(=O)O)[C@H]1CC[C@@H]2[C@@]1(CC[C@H]3[C@H]2[C@H](C[C@H]4[C@@]3(CC[C@H](C4)O)C)O)C	C07880	31401	HMDB0000946	Lipids and lipid-like molecules	Steroids and steroid derivatives	UP
NEG4354	Glycerophosphoglycerol	1.195	245.04	[M-H]-	245.043	True	2.09803e+07	8.00862e+07	1.48422e+08	4.02099e+08	0.183583	-2.44549	C6H15O8P	Organic phosphoric acids and derivatives	LLCSXHMJULHSJN-OLQVQODUSA-N	OC[C@H](O)COP(O)(=O)OC[C@H](O)CO	C03274	54575349	HMDB0240316	Organic acids and derivatives	Organic phosphoric acids and derivatives	DOWN
POS21616	LPC(18:2)	9.021	520.338	[M+H]+	520.34	True	5.54684e+06	6.81657e+06	3.76437e+07	1.48252e+07	0.235633	-2.08539	C26H50NO7P	Lysophosphatidylcholines	SPJFYYJXNPEZDW-FTJOPAKQSA-N	O=C(OCC(O)COP(=O)([O-])OCC[N+](C)(C)C)CCCCCCCC=CCC=CCCCCC	---	---	HMDB0010386	Lipids and lipid-like molecules	Glycerophospholipids	DOWN
NEG81	Acetoacetaldehyde	2.532	85.0255	[M-H2O-H]-	85.0295	True	1.29639e+08	9.90502e+07	3.60911e+08	1.76171e+08	0.4258	-1.23175	C4H6O2	Organooxygen compounds	PKQIDSVLSKFZQC-UHFFFAOYSA-N	CC(=O)CC=O	---	4686860	HMDB0247909	Organic oxygen compounds	Organooxygen compounds	DOWN
POS19119	(1R,2R,5R,5'S,6S,8aS)-6-(acetyloxy)-2,5,8a-trimethyl-5''-oxo-octahydro-2H-dispiro[naphthalene-1,2'	8.067	459.236	[M+Na]+	459.235	True	1.38238e+08	1.67784e+08	11475.5	1.1061e+06	273.825	8.09711	C24H36O7	Diterpene lactones	JZNGEGWFNPRYBH-URQJKXJZSA-N	O=C(OCC1(C)C(OC(=O)C)CCC2(C)C1CCC(C)C32OC4(COC(=O)C4)CC3)C	---	16400903	---	Lipids and lipid-like molecules	Prenol lipids	UP
POS5139	Pilocarpine	3.489	209.128	[M+H]+	209.128	True	2.56385e+08	2.09924e+08	2.0261e+08	1.72919e+06	2.28203	1.19032	C11H16N2O2	Alkaloids and derivatives	QCHFTSOMWOSFHM-UHFFFAOYSA-N	CC[C@H]1[C@H](COC1=O)Cc2cncn2C	C07474	5910	HMDB0015217	Alkaloids and derivatives	---	UP
NEG620	Norvaline	1.04	116.067	[M-H]-	116.072	True	1.72881e+09	3.4876e+09	3.90416e+07	4.29212e+07	63.6436	5.99194	C5H11NO2	Amino acids and derivatives	SNDPXSYFESPGGJ-SCSAIBSYSA-N	O=C(O)C(N)CCC	C01826	439575	HMDB0013716	Organic acids and derivatives	Carboxylic acids and derivatives	UP
NEG1937	Suberic acid (Not validated)	6.188	173.076	[M-H]-	173.079	True	7.08097e+08	7.19868e+08	2.78754e+07	2.69257e+07	26.0572	4.70361	C8H14O4	Dicarboxy fatty acids	TYFQFVWCELRYAO-UHFFFAOYSA-N	O=C(O)CCCCCCC(=O)O	C08278	---	HMDB0000893	Lipids and lipid-like molecules	Fatty Acyls	UP
POS4837	1-methyl-4-methylidene-7-(propan-2-yl)-1,2,3,3a,4,5,6,8a-octahydroazulen-1-ol	8.691	203.179	[M-H2O+H]+	203.179	True	1.40268e+08	1.71419e+08	1.69191e+06	6.70369e+06	37.125	5.21432	C15H24O	Guaianes	BUPJOLXWQXEJSQ-UHFFFAOYSA-N	CC(C)C(CCC(C1CC2)=C)=CC1C2(C)O	---	73102746	---	Lipids and lipid-like molecules	Prenol lipids	UP
POS25312	Rutin	11.548	633.147	[M+Na]+	633.143	True	173098	7.79982e+06	4.13218e+07	3.62477e+07	0.102784	-3.28231	C27H30O16	Flavonoid O-glycosides	IKGXIBQEEMLURG-NVPNHPEKSA-N	O=C1C(OC2OC(COC3OC(C)C(O)C(O)C3O)C(O)C(O)C2O)=C(OC=4C=C(O)C=C(O)C14)C=5C=CC(O)=C(O)C5	C05625	---	HMDB0003249	Phenylpropanoids and polyketides	Flavonoids	DOWN
NEG1720	6-chloro-2-(trichloromethyl)chromen-4-one	0.759	164.929	[M-H+Cl]-	164.929	True	1.49009e+08	9.59606e+07	8.77718e+08	9.0323e+08	0.13755	-2.86197	C10H4Cl4O2	Chromones	NTDHYMSVCBGQJF-UHFFFAOYSA-N	O=c1cc(C(Cl)(Cl)Cl)oc2ccc(Cl)cc12	---	867466	---	Organoheterocyclic compounds	Benzopyrans	DOWN
POS10089	Tyrosylisoleucine	5.448	295.165	[M+H]+	295.165	True	4.56241e+08	4.46812e+08	6.14604e+08	6.2775e+08	0.726888	-0.460195	C15H22N2O4	Peptides	QJKMCQRFHJRIPU-UHFFFAOYSA-N	CC[C@H](C)[C@@H](C(=O)O)NC(=O)[C@H](CC1=CC=C(C=C1)O)N	---	7019110	HMDB0029108	Organic acids and derivatives	Carboxylic acids and derivatives	NoSig
POS15398	Desmosterol	10.456	385.346	[M+H]+	385.346	True	2.14062e+07	3.44118e+07	405980	11475.5	133.71	7.06297	C27H44O	Cholesterols and derivatives	AVSXSVCZWQODGV-DPAQBDIFSA-N	CC(C)=CCCC(C)C1CCC2C3CC=C4CC(O)CCC4(C)C3CCC12C	C01802	439577	HMDB0002719	Lipids and lipid-like molecules	Steroids and steroid derivatives	UP
NEG2167	2-Hydroxy-3-(2-hydroxyphenyl)propanoic acid	3.115	181.048	[M-H]-	181.05	True	1.33573e+07	3.08358e+07	5.02955e+08	1.02215e+09	0.0289771	-5.10894	C9H10O4	Phenylpropanoic acids	HXQBZGMVGIDZAJ-UHFFFAOYSA-N	OC(CC1=C(O)C=CC=C1)C(O)=O	---	3083977	HMDB0033624	Phenylpropanoids and polyketides	Phenylpropanoic acids	DOWN
NEG101	Malonic semialdehyde	0.99	87.0048	[M-H]-	87.0082	True	4.8744e+08	2.49e+08	1.18176e+09	6.08661e+08	0.411322	-1.28166	C3H4O3	Organooxygen compounds	OAKURXIZZOAYBC-UHFFFAOYSA-N	OC(=O)CC=O	C00222	868	HMDB0011111	Organic oxygen compounds	Organooxygen compounds	DOWN
POS5887	Pyranonigrin A	2.278	224.056	[M+H]+	224.055	True	1.21289e+07	93648.2	8.64987e+08	4.50603e+08	0.00929056	-6.75002	C10H9NO5	Pyranones and derivatives	OALBJWDVDNROSF-UHFFFAOYSA-N	CC=CC1=C(C(=O)C2=C(O1)C(NC2=O)O)O	---	---	---	Organoheterocyclic compounds	Pyrans	DOWN
POS14957	6-amino-4-(7-methoxy(2H-benzo[d]1,3-dioxolan-5-yl))-3-(methylethyl)-4H-pyrano[ 2,3-c]pyrazole-5-carbonitrile	6.492	377.121	[M+Na]+	377.122	True	8.17076e+06	2.52108e+06	1.90206e+08	1.66548e+08	0.0299698	-5.06035	C18H18N4O4	Benzodioxoles	NTCKKRUZZHJSGL-UHFFFAOYSA-N	COc1cc(C2C(C#N)=C(N)Oc3n[nH]c(C(C)C)c32)cc2c1OCO2	---	24208059	---	Organoheterocyclic compounds	Benzodioxoles	DOWN
POS868	Guaiacol	4.166	107.049	[M+H-H2O]+	107.049	True	1.60495e+08	1.42843e+08	6.79135e+08	7.22958e+08	0.216347	-2.20858	C7H8O2	Methoxyphenols	LHGVFZTZFXWLCP-UHFFFAOYSA-N	COc1ccccc1O	C01502	460	HMDB0001398	Benzenoids	Phenols	DOWN
POS3283	1-Hydroxy-2,2,6,6-tetramethyl-4-piperidinone	0.598	172.133	[M+H]+	172.133	True	1.86458e+08	3.3374e+08	4.5562e+08	4.09404e+08	0.601369	-0.733678	C9H17NO2	Piperidines	KMEUSKGEUADGET-UHFFFAOYSA-N	CC1(C)CC(=O)CC(C)(C)N1O	---	98642	HMDB0243896	Organoheterocyclic compounds	Piperidines	DOWN
POS712	L-3-Aminodihydro-2(3H)-furanone	1.275	102.055	[M+NH4]+	102.055	True	4.79476e+08	2.81218e+08	1.14169e+09	6.77468e+08	0.418157	-1.25788	C4H7NO2	Carboxylic acids and derivatives	QJPWUUJVYOJNMH-UHFFFAOYSA-N	NC1CCOC1=O	C02926	73509	HMDB0029387	Organic acids and derivatives	Carboxylic acids and derivatives	DOWN
POS3812	4-Pyridoxate	4.825	184.06	[M+H]+	184.06	True	3.15005e+06	1.6794e+06	1.00024e+08	1.9158e+08	0.0165617	-5.916	C8H9NO4	Pyridinecarboxylic acids	HXACOUQIXZGNBF-UHFFFAOYSA-N	CC1=NC=C(C(=C1O)C(=O)O)CO	C00847	6723	HMDB0000017	Organoheterocyclic compounds	Pyridines and derivatives	DOWN
POS3722	(R)-2-Nitro-p-mentha-1,5-diene	6.828	182.118	[M+H]+	182.118	True	2.08294e+08	3.45007e+08	1.59816e+08	2.3142e+08	1.41424	0.500028	C10H15NO2	Prenol lipids	RIPRCNJJZGOFLC-SECBINFHSA-N	[H][C@@]1(CC(=C(C)C=C1)N(=O)=O)C(C)C	---	131751912	HMDB0036090	Lipids and lipid-like molecules	Prenol lipids	NoSig
POS3540	2-Benzimidazolecarbamic acid	0.896	178.059	[M+CH3OH+H]+	178.061	True	6.86015e+08	6.65016e+08	1.87954e+07	1.07488e+07	45.729	5.51504	C8H7N3O2	Benzimidazoles	WEYSQARHSRZNTC-UHFFFAOYSA-N	OC(=O)NC1=NC2=CC=CC=C2N1	---	29128	HMDB0248994	Organoheterocyclic compounds	Benzimidazoles	UP
POS13574	(Z)-9,12,13-trihydroxyoctadec-15-enoic acid	8.132	353.23	[M+Na]+	353.23	True	3.64422e+09	3.29882e+09	1.99219e+08	1.30064e+08	21.0853	4.39817	C18H34O5	Long-chain fatty acids	DNWUYCUUEGGVPR-CLTKARDFSA-N	O=C(O)CCCCCCCC(O)CCC(O)C(O)CC=CCC	---	24066906	---	Lipids and lipid-like molecules	Fatty Acyls	UP
NEG2000	Isopropylmalic acid	5.382	175.056	[M-H]-	175.06	True	1.58263e+10	1.46719e+10	3.23774e+10	3.24807e+10	0.470229	-1.08856	C7H12O5	Dicarboxy fatty acids	BITYXLXUCSKTJS-UHFFFAOYNA-N	O=C(O)CC(O)(C(=O)O)C(C)C	---	---	---	---	---	DOWN
NEG888	N-Acetylalanine	2.08	130.046	[M-H]-	130.051	True	4.34188e+08	1.38383e+08	3.26552e+09	3.45961e+09	0.0851389	-3.55404	C5H9NO3	Amino acids and derivatives	KTHDTJVBEPMMGL-UHFFFAOYSA-N	CC(O)=NC(C)C(=O)O	---	7345	HMDB0000766	Organic acids and derivatives	Carboxylic acids and derivatives	DOWN
NEG2530	2-Methoxy-3,4-dimethylphenyl acetate	6.977	193.084	[M-H]-	193.087	True	5.45937e+07	5.45004e+07	594787	1.72556e+06	47.0163	5.55509	C11H14O3	Phenol esters	JFXJTOZVQPAZBY-UHFFFAOYSA-N	COC1=C(OC(C)=O)C=CC(C)=C1C	---	10352608	HMDB0245199	Benzenoids	Phenol esters	UP
POS5532	Tschimganidin	13.698	217.104	[M+2Na]+	217.102	True	1.90437e+08	1.8432e+08	4.55039e+08	5.64735e+08	0.367491	-1.44422	C23H32O5	Germacrane sesquiterpenoids	OLJDCWYDXLXFJK-YKAHSWEGSA-N	COc1cc(C(=O)OC2CC(C)=CCCC(C)=CC(O)C2C(C)C)ccc1O	---	20841345	---	Lipids and lipid-like molecules	Prenol lipids	DOWN
POS29451	PC(20:5/16:0)	11.356	780.548	[M+H]+	780.554	True	1.21021e+08	1.59533e+08	1.38803e+08	4.0752e+07	1.5625	0.643856	C44H78NO8P	Glycerophospholipids	SUZYROYNFNQALJ-MHEIZRSESA-N	CCCCCCCCCCCCCCCC(=O)O[C@]([H])(COC(=O)CCC\C=C/C\C=C/C\C=C/C\C=C/C\C=C/CC)COP([O-])(=O)OCC[N+](C)(C)C	C00157	52923341	HMDB0008495	Lipids and lipid-like molecules	Glycerophospholipids	UP
POS11017	D-erythro-Sphingosine C-20	12.556	310.311	[M+H-H2O]+	310.309	True	8.23316e+06	1.12831e+07	8.303e+06	7.33286e+06	1.24817	0.31982	C20H41NO2	Alkanolamines	HTJSZHKGNMXZJN-JDASADTNSA-N	CCCCCCCCCCCCCCC/C=C/C([C@H](CO)N)O	---	71684564	---	Organic nitrogen compounds	Organonitrogen compounds	NoSig
POS3871	Gallic acid methyl ester	0.907	185.042	[M+H]+	185.044	True	8.60503e+08	1.15042e+09	5.85822e+07	1.36168e+08	10.3256	3.36816	C8H8O5	Hydroxybenzoic acid derivatives	FBSFWRHWHYMIOG-UHFFFAOYSA-N	O=C(OC)C1=CC(O)=C(O)C(O)=C1	---	7428	HMDB0254590	Benzenoids	Benzene and substituted derivatives	UP
POS10086	Phacidin	7.784	295.152	[M+H]+	295.154	True	1.25958e+08	9.5999e+07	7.38368e+08	7.2985e+08	0.151175	-2.72571	C16H22O5	Ketones	YTVPBUCDNKECDB-UHFFFAOYSA-N	CCCCCCCCC(=O)C1=C(OC(=CC1=O)C=O)OC	---	122734	---	Organic oxygen compounds	Organooxygen compounds	DOWN
POS8017	Cyclo(Phe-Leu)	7.106	261.159	[M+H]+	261.16	True	7.17046e+07	5.73444e+07	5.64029e+08	5.62261e+08	0.114579	-3.12559	C15H20N2O2	Amino acids and derivatives	QPDMOMIYLJMOQJ-STQMWFEESA-N	CC(C)C[C@H]1C(=O)N[C@H](C(=O)N1)CC2=CC=CC=C2	C20519	7076347	HMDB0094673	Organic acids and derivatives	Carboxylic acids and derivatives	DOWN
POS18984	Aspochalasin K	8.993	456.275	[M+Na]+	456.272	True	1.23876e+08	1.35047e+08	11475.5	1.06984e+06	239.451	7.90359	C25H39NO5	Isoindolones	VDFBOYQHOXIVOC-ZVMWUMDVSA-N	O=C1CC(OC)C(O)C(O)CCC(=CC2C=C(C)C(C)C3C(N=C(O)C123)CC(C)C)C	---	---	---	Organoheterocyclic compounds	Isoindoles and derivatives	UP
NEG10361	Murideoxycholic acid	8.54	391.283	[M-H]-	391.285	True	1.98977e+07	2.64062e+07	858712	673529	30.2197	4.91742	C24H40O4	Hydroxy bile acids, alcohols and derivatives	DGABKXLVXPYZII-UHFFFAOYSA-N	C[C@H](CCC(=O)O)[C@H]1CC[C@@H]2[C@@]1(CC[C@H]3[C@H]2C[C@H]([C@H]4[C@@]3(CC[C@H](C4)O)C)O)C	C15515	5283821	HMDB0246318	Lipids and lipid-like molecules	Steroids and steroid derivatives	UP
POS7966	Leucyl-Lysine	1.283	260.197	[M+Na]+	260.197	True	3.85606e+08	3.41622e+08	7.75935e+08	8.84368e+08	0.43801	-1.19097	C12H25N3O3	Carboxylic acids and derivatives	OTXBNHIUIHNGAO-UHFFFAOYSA-N	CC(C)CC(N)C(=O)NC(CCCCN)C(O)=O	---	14299197	HMDB0028934	Organic acids and derivatives	Carboxylic acids and derivatives	DOWN
POS3306	1,4-Cyclohexanedicarboxylic acid	13.691	173.078	[M+H]+	173.081	True	1.85258e+08	1.75274e+08	3.81245e+08	5.38261e+08	0.392092	-1.35073	C8H12O4	Dicarboxylic acids and derivatives	PXGZQGDTEZPERC-UHFFFAOYSA-N	O=C(O)C1CCC(C(=O)O)CC1	---	14106	---	Organic acids and derivatives	Carboxylic acids and derivatives	DOWN
POS18280	Gomisin H	10.403	441.188	[M+Na]+	441.188	True	1.8887e+07	1.57137e+07	1.16421e+08	9.85964e+07	0.160921	-2.63558	C23H30O7	Hydrolyzable tannins	NLJJSPKWNBUDNS-DAOPMYJZSA-N	OC1=C(OC)C(OC)=CC2=C1C3=C(OC)C(OC)=C(OC)C=C3CC(O)(C)C(C)C2	C17820	---	---	Phenylpropanoids and polyketides	Tannins	DOWN
POS18619	Glycohyocholic acid	8.096	448.305	[M-H2O+H]+	448.306	True	1.05625e+08	1.28469e+08	11475.5	1.21507e+06	190.856	7.57634	C26H43NO6	Glycinated bile acids and derivatives	ZQYUKJFJPJDMMR-UHFFFAOYSA-N	C[C@H](CCC(=O)NCC(=O)O)[C@H]1CC[C@@H]2[C@@]1(CC[C@H]3[C@H]2[C@@H]([C@@H]([C@H]4[C@@]3(CC[C@H](C4)O)C)O)O)C	---	71361462	HMDB0240607	Lipids and lipid-like molecules	Steroids and steroid derivatives	UP
POS10579	12(S)-HETE	10.677	303.232	[M+H-H2O]+	303.232	True	3.63694e+07	6.45287e+07	329051	319133	155.663	7.28228	C20H32O3	Hydroxyeicosatetraenoic acids	ZNHVWPKMFKADKW-LQWMCKPYSA-N	CCCCC/C=C\C[C@H](/C=C/C=C\C/C=C\CCCC(=O)O)O	C14777	5283155	HMDB0006111	Lipids and lipid-like molecules	Fatty Acyls	UP
POS17167	Ethyl cholate	10.166	419.314	[M+H-H2O]+	419.316	True	4.1193e+08	4.27182e+08	397984	299380	1203.26	10.2327	C26H44O5	Hydroxy bile acids, alcohols and derivatives	FPDXMWHJGOCDQJ-HZAMXZRMSA-N	CCOC(=O)CCC(C)C1CCC2C3C(O)CC4CC(O)CCC4(C)C3CC(O)C12C	---	6452096	---	Lipids and lipid-like molecules	Steroids and steroid derivatives	UP
NEG765	Isethionic acid	1.015	124.986	[M-H]-	124.991	True	1.64545e+08	1.68959e+08	5.88685e+08	1.81263e+09	0.138884	-2.84805	C2H6O4S	Organosulfonic acids	SUMDYPCJJOFFON-UHFFFAOYSA-N	O=S(=O)(O)CCO	C05123	7866	HMDB0003903	Organic acids and derivatives	Organic sulfonic acids and derivatives	DOWN
NEG896	D-Leucine	1.738	130.082	[M-H]-	130.087	True	1.69597e+09	1.54275e+09	2.73877e+07	8.25267e+06	90.8723	6.50577	C6H13NO2	Carboxylic acids and derivatives	ROHFNLRQFUQHCH-RXMQYKEDSA-N	CC(C)C[C@@H](N)C(O)=O	C01570	439524;6950207	HMDB0013773	Organic acids and derivatives	Carboxylic acids and derivatives	UP
NEG381	2-Hydroxyisobutyric acid	1.138	103.036	[M-H]-	103.04	True	9.74092e+07	1.31354e+08	1.49701e+08	2.4221e+08	0.583712	-0.776672	C4H8O3	Alpha hydroxy acids and derivatives	BWLBGMIXKSTLSX-UHFFFAOYSA-N	CC(C)(C(=O)O)O	C21297	11671	HMDB0000729	Organic acids and derivatives	Hydroxy acids and derivatives	DOWN
POS7234	Isoleucylaspartate	2.005	247.128	[M+H]+	247.129	True	1.08351e+09	7.55218e+08	7.29671e+08	4.79955e+09	0.332547	-1.58837	C10H18N2O5	Peptides	WKXVAXOSIPTXEC-UHFFFAOYSA-N	O=C(O)CC(NC(=O)C(N)C(C)CC)C(=O)O	---	---	HMDB0028903	Organic acids and derivatives	Carboxylic acids and derivatives	DOWN
POS11339	ethyl 3-{N-[4-(ethoxycarbonyl)phenyl]carbamoyl}propanoate	7.214	316.115	[M+Na]+	316.116	True	6.39878e+07	7.74515e+07	1.78308e+07	2.9403e+07	2.99445	1.58229	C15H19NO5	Acylaminobenzoic acid and derivatives	PJVGSYUSNOAJLF-UHFFFAOYSA-N	CCOC(=O)CCC(=O)Nc1ccc(C(=O)OCC)cc1	---	2217657	---	Benzenoids	Benzene and substituted derivatives	UP
POS20935	Spiro[2H-furo[2,3-e]isoindole-2,1'(2'H)-naphthalene]-7(3H)-acetic acid, 3',4',4'a,5',6,6',7',8,8',8'a-decahydro-4,6',7'-trihydroxy-2',5',5',8'a-tetramethyl-alpha-(1-methylethyl)-6-oxo-, (alphaS,2R,2'R,6'S,7'R,8'aS)-	8.519	502.279	[M+H]+	502.28	True	4.05887e+07	4.73711e+07	11475.5	11475.5	3832.49	11.9041	C28H39NO7	Amino acids and derivatives	JJWKFIISZGZPHY-PTNCSMPOSA-N	CC(C)[C@H](N1CC2=C(C=C(O)C3=C2O[C@]4(C3)[C@H](C)CCC5C(C)(C)[C@H](O)[C@H](O)C[C@]45C)C1=O)C(O)=O	---	45359340	---	Organic acids and derivatives	Carboxylic acids and derivatives	UP
NEG384	2-Hydroxybutyric acid	2.118	103.036	[M-H]-	103.04	True	4.86555e+08	148273584	2.87748e+08	2.9975e+08	1.08056	0.111784	C4H8O3	Alpha hydroxy acids and derivatives	AFENDNXGAFYKQO-VKHMYHEASA-N	CCC(O)C(=O)O	C05984	440864	HMDB0000008	Organic acids and derivatives	Hydroxy acids and derivatives	NoSig
POS11157	Norclozapine	7.863	313.125	[M+H]+	313.121	True	1.96532e+07	1.76451e+07	1.07879e+08	9.86085e+07	0.180632	-2.46887	C17H17ClN4	Dibenzodiazepines	JNNOSTQEZICQQP-UHFFFAOYSA-N	C1CN(CCN1)C2=NC3=C(C=CC(=C3)Cl)NC4=CC=CC=C42	---	135409468	HMDB0060536	Organoheterocyclic compounds	Benzodiazepines	DOWN
POS10446	11-HEPE	9.239	301.216	[M+H-H2O]+	301.215	True	1.56484e+08	1.6779e+08	11475.5	554460	572.987	9.16236	C20H30O3	Very long-chain fatty acids	IDEHSDHMEMMYIR-DJWFCICMSA-N	CC/C=C\C/C=C\C=C\C(C/C=C\C/C=C\CCCC(=O)O)O	---	16061130	HMDB0012534	Lipids and lipid-like molecules	Fatty Acyls	UP
NEG5145	Pratol	4.171	267.066	[M-H]-	267.066	True	1.51061e+09	1.57906e+09	1.53917e+07	2.13582e+07	84.0729	6.39357	C16H12O4	4'-O-methylated flavonoids	SQVXWIUVAILQRH-UHFFFAOYSA-N	COC1=CC=C(C=C1)C1=CC(=O)C2=CC=C(O)C=C2O1	---	5320693	---	Phenylpropanoids and polyketides	Flavonoids	UP
POS3891	Alanylnorleucine	5.703	185.129	[M+H-H2O]+	185.129	True	3.30714e+07	2.81472e+07	5.49129e+08	5.1682e+08	0.0574311	-4.12202	C9H18N2O3	Peptides	RSIYBPVKRVHPQK-BQBZGAKWSA-N	CCCC[C@@H](C(=O)O)NC(=O)[C@H](C)N	---	1549453	---	Organic acids and derivatives	Carboxylic acids and derivatives	DOWN
NEG486	3-Hydroxy-2H-pyran-2-one	3.456	111.004	[M-H]-	111.008	True	3.26502e+07	1.26549e+07	2.97845e+08	3.01969e+08	0.075532	-3.72677	C5H4O3	Pyrans	LIPRKYKMVQPYPG-UHFFFAOYSA-N	OC1=CC=COC1=O	---	68130	HMDB0032994	Organoheterocyclic compounds	Pyrans	DOWN
POS8288	Albendazole	6.146	266.1	[M+H]+	266.096	True	2.05404e+08	1.66021e+08	6.58026e+08	6.36057e+08	0.287018	-1.80079	C12H15N3O2S	2-benzimidazolylcarbamic acid esters	HXHWSAZORRCQMX-UHFFFAOYSA-N	CCCSC1=CC2=C(NC(NC(=O)OC)=N2)C=C1	C01779	2082	HMDB0014659	Organoheterocyclic compounds	Benzimidazoles	DOWN
POS2792	5-Acetamidovalerate	1.395	160.097	[M+H]+	160.097	True	6.30894e+07	3.8343e+07	5.16544e+08	717105449	0.0822214	-3.60434	C7H13NO3	Fatty Acyls	TZZSWAXSIGWXOS-UHFFFAOYSA-N	CC(=O)NCCCCC(O)=O	C03087	439903	HMDB0012175	Lipids and lipid-like molecules	Fatty Acyls	DOWN
POS4349	4-Anilino-4-oxobutanoic acid	4.423	194.081	[M+NH4]+	194.081	True	1.1084e+08	4.07467e+07	8.59957e+08	7.21414e+08	0.0958579	-3.38296	C10H11NO3	Benzene and substituted derivatives	KTFGFGGLCMGYTP-UHFFFAOYSA-N	OC(=O)CCC(O)=NC1=CC=CC=C1	---	7598	HMDB0060758	Benzenoids	Benzene and substituted derivatives	DOWN
POS2711	2,2,6,6-Tetramethylpiperidin-1-ol	8.38	158.154	[M+H]+	158.154	True	3.03528e+07	2.88711e+07	1.10724e+08	1.10697e+08	0.267472	-1.90254	C9H19NO	Piperidines	VUZNLSBZRVZGIK-UHFFFAOYSA-N	CC1(C)CCCC(C)(C)N1O	---	549976	HMDB0245345	Organoheterocyclic compounds	Piperidines	DOWN
POS10262	-N-(2-hydroxyethyl)hexadec-9-enamide	10.247	298.274	[M+H]+	298.274	True	2.27054e+07	4.11287e+07	8.74924e+06	3.13878e+06	5.36962	2.42482	C18H35NO2	Alkanolamines	WFRLANWAASSSFV-FPLPWBNLSA-N	CCCCCC/C=C\CCCCCCCC(NCCO)=O	---	9835868	HMDB0013648	Organic nitrogen compounds	Organonitrogen compounds	UP
NEG483	Citraconic anhydride	1.052	111.004	[M-H]-	111.009	True	2.63414e+09	1.58808e+09	4.42436e+09	5.44604e+09	0.427767	-1.2251	C5H4O3	Dihydrofurans	AYKYXWQEBUNJCN-UHFFFAOYSA-N	CC1=CC(=O)OC1=O	---	12012	HMDB0250302	Organoheterocyclic compounds	Dihydrofurans	DOWN
POS8450	Inosine	4.162	269.088	[M+H]+	269.088	True	7.10962e+08	6.97699e+08	11475.5	1.11224e+07	126.52	6.98322	C10H12N4O5	Purine nucleosides	UGQMRVRMYYASKQ-KQYNXXCUSA-N	C1=NC2=C(C(=O)N1)N=CN2[C@H]3[C@@H]([C@@H]([C@H](O3)CO)O)O	C00294	135398641	HMDB0000195	Nucleosides, nucleotides, and analogues	Purine nucleosides	UP
NEG1024	2'-Hydroxyacetophenone	5.859	135.04	[M-H]-	135.045	True	9.2647e+07	8.1806e+07	2.8421e+08	2.87031e+08	0.305393	-1.71126	C8H8O2	Organooxygen compounds	JECYUBVRTQDVAT-UHFFFAOYSA-N	CC(=O)C1=CC=CC=C1O	C07189	8375	HMDB0032568	Organic oxygen compounds	Organooxygen compounds	DOWN
POS1773	Carveol	7.199	135.117	[M+H-H2O]+	135.117	True	6.27165e+07	6.90737e+07	8.65868e+06	4.18651e+07	2.60848	1.38321	C10H16O	Menthane monoterpenoids	BAVONGHXFVOKBV-UHFFFAOYSA-N	CC1=CCC(CC1O)C(=C)C	C00964	94221	HMDB0003450	Lipids and lipid-like molecules	Prenol lipids	UP
POS3034	Gentiatibetine	14.202	166.087	[M+H]+	166.087	True	1.87328e+08	1.01886e+08	1.51207e+08	298104144	0.643683	-0.635577	C9H11NO2	Pyranopyridines	HCBOYQSYWSEVID-UHFFFAOYSA-N	CC1=C2C(O)OCCC2=CC=N1	---	5317559	HMDB0033485	Organoheterocyclic compounds	Pyranopyridines	DOWN
POS8242	Artemisinin	5.41	265.143	[M+H-H2O]+	265.143	True	8.20116e+07	5.5308e+07	1.20936e+09	1.14738e+09	0.0582668	-4.10118	C15H22O5	Terpene lactones	LUAFEHZUWYNDE-NNWCWBAJSA-N	CC1CCC2C(C)C(=O)OC3OC4(C)CCC1C32OO4	C09538	---	HMDB0242246	Lipids and lipid-like molecules	Prenol lipids	DOWN
NEG16822	Protoporphyrinogen IX	7.913	567.302	[M-H]-	567.297	True	6.38693e+07	7.4086e+07	11475.5	11475.5	6010.83	12.5533	C34H40N4O4	Tetrapyrroles and derivatives	UHSGPDMIQQYNAX-UHFFFAOYSA-N	CC1=C2CC3=C(C)C(C=C)=C(CC4=C(C)C(C=C)=C(CC5=C(C)C(CCC(O)=O)=C(CC(N2)=C1CCC(O)=O)N5)N4)N3	C01079	121893	HMDB0001097	Organoheterocyclic compounds	Tetrapyrroles and derivatives	UP
POS9581	2(3H)-Furanone, dihydro-3-methylene-4-[(2E)-3-methyl-4-(tetrahydro-4-methyl-5-oxo-2-furanyl)-2-buten-1-yl]-, (4R)-	7.189	287.126	[M+Na]+	287.125	True	2.84486e+07	2.40509e+07	1.75858e+08	1.7327e+08	0.150373	-2.73338	C15H20O4	Terpene lactones	KFKSQOIZZRZEFC-BZFAMWISSA-N	O=C1OCC(C1=C)CC=C(C)CC2OC(=O)C(C)C2	---	14733728	---	Lipids and lipid-like molecules	Prenol lipids	DOWN
POS11124	2-[[(E)-hexadec-2-enoyl]amino]acetic acid	10.086	312.254	[M+H]+	312.253	True	1.79837e+07	2.61563e+07	11475.5	428502	100.323	6.64851	C18H33NO3	Amino acids and derivatives	XPLOWAHHERZGRC-CCEZHUSRSA-N	O=C(C=CCCCCCCCCCCCCC)NCC(=O)O	---	139292150	---	Organic acids and derivatives	Carboxylic acids and derivatives	UP
POS2610	3-Ethyl-5-hydroxy-4,5-dimethyl-pyrrolin-2-one	2.591	156.102	[M+NH4]+	156.102	True	1.51e+08	1.16939e+08	7.89532e+08	1.90842e+09	0.0993118	-3.33189	C8H13NO2	Pyrrolines	BTIPRYZZYXEGPM-UHFFFAOYSA-N	CCC1=C(C)C(C)(O)NC1=O	---	171278	HMDB0253169	Organoheterocyclic compounds	Pyrrolines	DOWN
NEG4582	Antibiotic LL-D253alpha	6.458	251.089	[M-H]-	251.093	True	1.55282e+08	1.42126e+08	322166	789466	267.541	8.06362	C13H16O5	Chromones	MFMBOHMTFYYVAI-SSDOTTSWSA-N	O=C1C=2C(OC)=CC(O)=C(C2OC(C)C1)CCO	---	15674942	---	Organoheterocyclic compounds	Benzopyrans	UP
POS9345	Hexaethylene glycol	5.451	283.175	[M+H]+	283.175	True	1.02688e+08	1.07197e+08	1.68597e+08	3.67086e+08	0.391808	-1.35178	C12H26O7	Dialkyl ethers	IIRDTKBZINWQAW-UHFFFAOYSA-N	C(COCCOCCOCCOCCOCCO)O	---	17472	HMDB0061822	Organic oxygen compounds	Organooxygen compounds	DOWN
POS2873	Indole-3-ethanol	14.471	162.091	[M+H]+	162.091	True	2.09791e+08	3.53642e+08	5.83541e+08	3.02158e+08	0.636145	-0.652572	C10H11NO	3-alkylindoles	MBBOMCVGYCRMEA-UHFFFAOYSA-N	C1=CC=C2C(=C1)C(=CN2)CCO	C00955	10685	HMDB0003447	Organoheterocyclic compounds	Indoles and derivatives	DOWN
POS1801	2,3-Dihydro-1H-pyrrolizine-5-carboxaldehyde	6.426	136.076	[M+H-H2O]+	136.076	True	3.85276e+07	3.33744e+07	1.87679e+08	1.78839e+08	0.196176	-2.34978	C8H9NO	Pyrrolizines	XDRGCZAFSAFSLR-UHFFFAOYSA-N	O=CC1=CC=C2CCCN12	---	6428138	HMDB0040008	Organoheterocyclic compounds	Pyrrolizines	DOWN
POS11500	Phytosphingosine	8.528	318.3	[M+H]+	318.3	True	9.2715e+08	2.10442e+09	1.59433e+10	4.81092e+09	0.14607	-2.77527	C18H39NO3	Alkanolamines	AERBNCYCJBRYDG-KSZLIROESA-N	CCCCCCCCCCCCCC[C@H]([C@H]([C@H](CO)N)O)O	C12144	---	HMDB0004610	Organic nitrogen compounds	Organonitrogen compounds	DOWN
NEG7659	N-Lauroyl Glutamic acid	5.792	328.215	[M-H]-	328.213	True	3.51837e+08	4.15598e+08	1.90075e+07	2.06078e+07	19.3722	4.27592	C17H31NO5	Carboxylic acids and derivatives	AVBJHQDHVYGQLS-UHFFFAOYSA-N	CCCCCCCCCCCC(=O)NC(CCC(O)=O)C(O)=O	---	351563	HMDB0242032	Organic acids and derivatives	Carboxylic acids and derivatives	UP
NEG69	2-Cyanoacetamide	13.557	83.0212	[M-H]-	83.0251	True	1.9611e+08	3.0571e+08	2.95803e+08	2.0356e+08	1.00492	0.00708374	C3H4N2O	Carboxylic acids and derivatives	DGJMPUGMZIKDRO-UHFFFAOYSA-N	NC(=O)CC#N	---	7898	HMDB0245084	Organic acids and derivatives	Carboxylic acids and derivatives	NoSig
POS3900	delta-Undecalactone	7.649	185.154	[M+H]+	185.154	True	1.736e+08	1.61798e+08	1.39425e+06	8.83263e+06	32.7957	5.03544	C11H20O2	Delta valerolactones	YZRXRLLRSPQHDK-UHFFFAOYSA-N	CCCCCCC1CCCC(=O)O1	---	61204	HMDB0036784	Organoheterocyclic compounds	Lactones	UP
POS2552	3,4-Dihydroxybenzoate	6.246	155.034	[M+H]+	155.034	True	4.88936e+06	2.81397e+06	1.88374e+08	1.2883e+08	0.0242851	-5.36379	C7H6O4	Hydroxybenzoic acid derivatives	YQUVCSBJEUQKSH-UHFFFAOYSA-N	OC(C1=CC=C(O)C(O)=C1)=O	C00230	---	HMDB0001856	Benzenoids	Benzene and substituted derivatives	DOWN
POS8002	Diaveridine	13.704	261.131	[M+H]+	261.135	True	5.96987e+07	7.37996e+07	1.28551e+08	1.34821e+08	0.50688	-0.980285	C13H16N4O2	Dimethoxybenzenes	LDBTVAXGKYIFHO-UHFFFAOYSA-N	COC1=C(C=C(C=C1)CC2=CN=C(N=C2N)N)OC	---	21453	HMDB0251144	Benzenoids	Benzene and substituted derivatives	DOWN
POS14617	2-Chloro-4,5-Difluoro-N-[2-(2-Methyl-1H-Indol-3-Yl)Ethyl]Benzamide	7.657	371.077	[M+Na]+	371.073	True	7.72153e+06	2.40355e+06	1.59174e+08	8.41062e+07	0.0416191	-4.58661	C18H15ClF2N2O	3-alkylindoles	WQVBIOASHIQGLA-UHFFFAOYSA-N	Cc1[nH]c2ccccc2c1CCN=C(O)c1cc(F)c(F)cc1Cl	---	671491	---	Organoheterocyclic compounds	Indoles and derivatives	DOWN
POS5989	Vitamin K1	11.672	226.18	[M+2H]+	226.182	True	4.99086e+06	4.31249e+06	5.89196e+06	4.90042e+06	0.86203	-0.214191	C31H46O2	Vitamin K compounds	MBWXNTAXLNYFJB-NKFFZRIASA-N	CC(=CCC1=C(C)C(=O)c2ccccc2C1=O)CCCC(C)CCCC(C)CCCC(C)C	C02059	5280483	HMDB0003555	Lipids and lipid-like molecules	Prenol lipids	NoSig
POS5205	Pyocyanine	8.336	211.087	[M+H]+	211.087	True	11475.5	11475.5	4.7688e+07	4.98351e+07	0.00023534	-12.053	C13H10N2O	Quinoxalines	YNCMLFHHXWETLD-UHFFFAOYSA-N	C[n+]1c2ccccc2nc3c1cccc3[O-]	C01748	6817	HMDB0256934	Organoheterocyclic compounds	Diazanaphthalenes	DOWN
NEG7099	Ent-Junceic Acid	1.579	315.196	[M-H]-	315.197	True	2.30973e+07	2.42957e+07	11475.5	11475.5	2064.95	11.0119	C20H28O3	Colensane and clerodane diterpenoids	TUMLDZXQVLUMQL-ZSXHRAQDSA-N	O=C(O)C1(CCC2=COC=C2)C(C)CCC3(C(=CCCC31)C)C	---	23872147	---	Lipids and lipid-like molecules	Prenol lipids	UP
POS24320	Chrysin 7-O-beta-gentiobioside	6.791	601.153	[M+Na]+	601.153	True	3.41652e+06	3.53326e+06	4.44489e+06	3.18164e+07	0.191658	-2.38339	C27H30O14	Flavonoid O-glycosides	XGMGGAPZYUWNMO-IPOZFMEPSA-N	O=C1C=C(OC2=CC(OC3OC(COC4OC(CO)C(O)C(O)C4O)C(O)C(O)C3O)=CC(O)=C12)C=5C=CC=CC5	---	---	---	Phenylpropanoids and polyketides	Flavonoids	DOWN
POS8561	2-(4-fluorophenyl)-3-hydroxy-7-methylchromen-4-one	6.311	271.079	[M+H]+	271.077	True	8.89801e+08	5.96848e+08	1.01851e+10	8.91484e+09	0.0778354	-3.68343	C16H11FO3	Flavonols	BKDAOYAYNINOED-UHFFFAOYSA-N	Cc1ccc2c(=O)c(O)c(-c3ccc(F)cc3)oc2c1	---	17138906	---	Phenylpropanoids and polyketides	Flavonoids	DOWN
POS6024	2,4,6-Trimethoxyphenyl acetate	7.407	227.089	[M+H]+	227.092	True	6.06834e+06	928201	3.07341e+08	2.29166e+08	0.0130409	-6.26081	C11H14O5	Phenol esters	LQLIWGLJAHTMMY-UHFFFAOYSA-N	COC1=CC(OC)=C(OC(C)=O)C(OC)=C1	---	68597137	HMDB0041560	Benzenoids	Phenol esters	DOWN
POS3613	Adrenochrome	3.029	180.066	[M+H]+	180.066	True	2.29031e+08	9.47894e+07	1.14667e+09	6.09924e+08	0.184346	-2.43951	C9H9NO3	Indoles and derivatives	RPHLQSHHTJORHI-VIFPVBQESA-N	CN1C[C@H](O)C2=CC(=O)C(=O)C=C12	---	24884154	HMDB0012884	Organoheterocyclic compounds	Indoles and derivatives	DOWN
POS6616	Pestalotin	7.652	237.11	[M+Na]+	237.11	True	897100	1.46483e+06	18141609	8.48798e+07	0.0229266	-5.44683	C11H18O4	Dihydropyranones	YFIMUDXPJZVJJO-UWVGGRQHSA-N	O=C1OC(CC(OC)=C1)C(O)CCCC	---	182201	---	Organoheterocyclic compounds	Pyrans	DOWN
POS14538	5-(3-methoxyphenyl)-N-((octahydro-1H-quinolizin-1-yl)methyl)-1H-pyrazole-3-carboxamide	7.625	369.224	[M+H]+	369.228	True	6.92662e+07	1.03041e+08	6.72522e+07	8.99861e+07	1.09584	0.132032	C21H28N4O2	Phenylpyrazoles	ZZFSKJIAKIBPSR-UHFFFAOYSA-N	O=C(NCC1CCCN2CCCCC21)C3=NNC(=C3)C=4C=CC=C(OC)C4	---	71831337	---	Organoheterocyclic compounds	Azoles	NoSig
NEG10504	Radiclonic acid	10.393	395.28	[M-H]-	395.28	True	1.94371e+07	3.11567e+07	11475.5	11475.5	2204.42	11.1062	C23H40O5	Acyclic diterpenoids	NNPPLRJHBQPBAQ-UKRBZAIKSA-N	O=C(O)C(=CC(=CC(C)CC(CO)CC(C)CC(C)CC)C)CC(C(=O)O)C	---	45359249	---	Lipids and lipid-like molecules	Prenol lipids	UP
POS4657	Dodecanamide	9.669	200.201	[M+H]+	200.201	True	5.13035e+07	4.25387e+07	5.78169e+07	5.38447e+07	0.840416	-0.250824	C12H25NO	Fatty Acyls	ILRSCQWREDREME-UHFFFAOYSA-N	CCCCCCCCCCCC(N)=O	C13831	14256	HMDB0251566	Lipids and lipid-like molecules	Fatty Acyls	NoSig
POS5252	Methyldopa	5.278	212.092	[M+H]+	212.092	True	3.6555e+07	2.92367e+07	9.09468e+08	5.85224e+08	0.044017	-4.5058	C10H13NO4	Phenylpropanoic acids	CJCSPKMFHVPWAR-JTQLQIEISA-N	C[C@](N)(Cc1ccc(O)c(O)c1)C(=O)O	C07194	38853	HMDB0011754	Phenylpropanoic acids	Phenylpropanoic acids	DOWN
POS13086	Formoterol	6.686	345.181	[M+H]+	345.181	True	8.88833e+07	8.64009e+07	765457	742318	116.254	6.86113	C19H24N2O4	Amphetamines and derivatives	BPZSYCZIITTYBL-UHFFFAOYSA-N	O=CNc1cc(ccc1O)C(O)CNC(C)Cc2ccc(OC)cc2	C07805	3410	HMDB0015118	Benzenoids	Benzene and substituted derivatives	UP
POS5030	2-(3-Pentylphenyl)acetic acid	5.798	207.138	[M+NH4]+	207.138	True	1.05614e+08	5.69029e+07	1.74016e+09	1.62147e+09	0.0483447	-4.3705	C13H18O2	Benzene and substituted derivatives	PEGQOIGYZLJMIB-UHFFFAOYSA-N	CCCCCC1=CC=CC(CC(O)=O)=C1	---	24749700	HMDB0244924	Benzenoids	Benzene and substituted derivatives	DOWN
POS1813	3-(2-Methylpropyl)pyridine	13.041	136.112	[M+H]+	136.113	True	4.80097e+07	3.68396e+07	4.19915e+07	4.98861e+07	0.923505	-0.114809	C9H13N	Pyridines and derivatives	DEGXTCKEZCCZOP-UHFFFAOYSA-N	CC(C)CC1=CN=CC=C1	---	61715	HMDB0037287	Organoheterocyclic compounds	Pyridines and derivatives	NoSig
POS26051	Neomycin	10.942	659.287	[M-H+2Na]+	659.283	True	4.3403e+06	6.75058e+06	3.67037e+06	1.04824e+06	2.35045	1.23294	C23H46N6O13	Aminosaccharides	PGBHMTALBVVCIT-UHFFFAOYSA-N	NCC1OC(OC2C(CO)OC(OC3C(O)C(N)CC(N)C3OC3OC(CN)C(O)C(O)C3N)C2O)C(N)C(O)C1O	C01737	---	HMDB0015129	Organic oxygen compounds	Organooxygen compounds	UP
NEG1059	Sesamol	5.485	137.019	[M-H2O-H]-	137.024	True	2.51075e+07	2.7289e+07	9.21976e+07	1.03553e+08	0.26767	-1.90147	C7H6O3	Benzodioxoles	LUSZGTFNYDARNI-UHFFFAOYSA-N	OC1=CC2=C(OCO2)C=C1	C10832	68289	HMDB0033812	Organoheterocyclic compounds	Benzodioxoles	DOWN
NEG13516	Ganoderic acid DM	11.032	467.316	[2M-H]-	467.316	True	6.68943e+06	1.1079e+07	11475.5	11475.5	774.186	9.59654	C30H44O4	Prenol lipids	ZTKZZRIVAYGFSF-VXLYETTFSA-N	CC(CC\C=C(/C)C(O)=O)C1CCC2(C)C3=C(CCC12C)C1(C)CCC(=O)C(C)(C)C1CC3=O	---	131751329	HMDB0032837	Lipids and lipid-like molecules	Prenol lipids	UP
POS9201	5,5-Diphenylbarbituric acid	6.229	281.091	[M+CH3OH+H]+	281.092	True	1.04041e+07	5.98179e+06	2.45104e+08	1.81799e+08	0.0383831	-4.70338	C16H12N2O3	Benzene and substituted derivatives	IKVPZYAOGOJTLK-UHFFFAOYSA-N	O=C1NC(=O)C(C(=O)N1)(C1=CC=CC=C1)C1=CC=CC=C1	---	46484	HMDB0246852	Benzenoids	Benzene and substituted derivatives	DOWN
POS611	Phosphoric acid	1.179	98.9847	[M+H]+	98.9842	True	1.78003e+07	964092	1.10296e+09	8.36239e+08	0.00967634	-6.69132	H3O4P	Non-metal phosphates	NBIIXXVUZAFLBC-UHFFFAOYSA-N	OP(=O)(O)O	C00009	1004;22486802	HMDB0001429	Homogeneous non-metal compounds	Non-metal oxoanionic compounds	DOWN
POS154	4-Methylimidazole	13.745	83.0609	[M+H]+	83.0604	True	2.02836e+08	1.26265e+08	2.58325e+08	2.27383e+08	0.67757	-0.561558	C4H6N2	Azoles	XLSZMDLNRCVEIJ-UHFFFAOYSA-N	CC1=CN=CN1	C19262	13195	HMDB0246511	Organoheterocyclic compounds	Azoles	NoSig
POS7593	10-Azabenzo(a)pyrene	9.939	254.096	[M+H]+	254.096	True	1.31368e+07	1.93038e+07	4938340	1.99726e+06	4.6774	2.22571	C19H11N	Pyrenes	BYFIUFNRSNKODH-UHFFFAOYSA-N	C1=CC=2C=CC3=CC=4C=CC=NC4C=5C=CC(=C1)C2C35	---	12435805	---	Benzenoids	Pyrenes	UP
POS16637	Eudesmin	8.479	409.161	[M+Na]+	409.162	True	3.87343e+07	4.03935e+07	442931	5.56182e+07	1.41146	0.497184	C22H26O6	Furanoid lignans	PEUUVVGQIVMSAW-RZTYQLBFSA-N	O(C1=CC=C(C=C1OC)C2OCC3C(OCC23)C4=CC=C(OC)C(OC)=C4)C	C10561	234823	---	Lignans, neolignans and related compounds	Furanoid lignans	NoSig
POS12079	N-Fructosyl phenylalanine	4.875	328.139	[M+H]+	328.139	True	4.36478e+10	4.36187e+10	1.39876e+09	6.01005e+09	11.7787	3.55811	C15H21NO7	N-Fructosyl amino acids	FAVRCIXPIVJIPN-UHFFFAOYNA-N	O=C(O)C(NCC1(O)(OC(CO)C(O)C1(O)))CC2=CC=CC=C2	---	---	---	---	---	UP
POS7512	Muramic acid	0.935	252.108	[M+H]+	252.108	True	9.79683e+07	1.03067e+08	8.17667e+08	6.3602e+08	0.138293	-2.8542	C9H17NO7	Sugar acids and derivatives	MSFSPUZXLOGKHJ-PGYHGBPZSA-N	O=C(O)C(OC1C(O)C(OC(O)C1N)CO)C	C06470	441038	HMDB0003254	Organic oxygen compounds	Organooxygen compounds	DOWN
POS1509	1-Piperideine-2-carboxylic acid	4.62	128.071	[M+H-H2O]+	128.071	True	2.03208e+08	3.19801e+08	2.53617e+08	5.12769e+08	0.682436	-0.551235	C6H9NO2	Pyridines and derivatives	GEJXSVNGWOSZPC-UHFFFAOYSA-N	OC(=O)C1=NCCCC1	C04092	1194	HMDB0001084	Organoheterocyclic compounds	Pyridines and derivatives	NoSig
NEG2132	Tyrosine (Not validated)	2.06	180.06	[M-H]-	180.065	True	4.22985e+09	8.4015e+09	2.16232e+08	1.71178e+07	54.1305	5.75837	C9H11NO3	Tyrosine and derivatives	OUYCCCASQSFEME-UHFFFAOYNA-N	O=C(O)C(N)CC1=CC=C(O)C=C1	---	---	---	---	---	UP
POS6746	3,6,9,12-Tetraoxatetradecane-1,14-diol	5.271	239.149	[M+H]+	239.149	True	5.61422e+07	4e+07	4.56553e+08	6.6541e+08	0.0856911	-3.54471	C10H22O6	Dialkyl ethers	JLFNLZLINWHATN-UHFFFAOYSA-N	OCCOCCOCCOCCOCCO	---	62551	HMDB0256256	Organic oxygen compounds	Organooxygen compounds	DOWN
NEG1460	p-Chlorobenzoic acid	5.119	154.993	[M-H]-	154.991	True	3.33162e+07	3.54261e+07	8.4551e+07	8.47361e+07	0.406069	-1.3002	C7H5ClO2	Halobenzoic acids and derivatives	XRHGYUZYPHTUJZ-UHFFFAOYSA-N	OC(=O)C1=CC=C(Cl)C=C1	C02370	---	HMDB0246393	Benzenoids	Benzene and substituted derivatives	DOWN
POS13570	(4aR,5aS,9R)-9-ethynyl-9a,11b-dimethylhexadecahydrocyclopenta[1,2]phenanthro[8a,9-b]oxirene-3,9-diol	9.186	353.211	[M+Na]+	353.209	True	3.27322e+08	2.31149e+08	1.47595e+07	9.85073e+06	22.6927	4.50415	C21H30O3	Estrane steroids	ODMURDDTNPVMMD-DRLLMQHUSA-N	C#CC1(O)CCC2C3CC4OC54CC(O)CCC5(C)C3CCC21C	---	44655660	---	Lipids and lipid-like molecules	Steroids and steroid derivatives	UP
NEG1558	2-Methyl-4-oxopentanedioic acid	1.605	159.024	[M-H]-	159.029	True	6.18168e+07	1.0508e+08	3.87703e+08	3.81961e+08	0.216844	-2.20527	C6H8O5	Keto acids and derivatives	AVSMSTWODLACGT-UHFFFAOYSA-N	CC(CC(=O)C(O)=O)C(O)=O	---	11062673	HMDB0039447	Organic acids and derivatives	Keto acids and derivatives	DOWN
POS10496	Tryptophylproline	5.894	302.149	[M+H]+	302.15	True	6.56642e+08	7.64232e+08	1.56045e+08	1.48312e+08	4.66844	2.22294	C16H19N3O3	Peptides	DXYQIGZZWYBXSD-UHFFFAOYSA-N	C1CC(N(C1)C(=O)C(CC2=CNC3=CC=CC=C32)N)C(=O)O	---	14409732	HMDB0029091	Organic acids and derivatives	Carboxylic acids and derivatives	UP
POS13780	Arachidoyl Ethanolamide	10.295	356.352	[M+H]+	356.352	True	1.89648e+07	6.12674e+07	7.5058e+08	3.89787e+08	0.0703564	-3.82917	C22H45NO2	Alkanolamines	AUJVQJHODMISJP-UHFFFAOYSA-N	CCCCCCCCCCCCCCCCCCCC(=O)NCCO	---	3787294	HMDB0248559	Organic nitrogen compounds	Organonitrogen compounds	DOWN
POS3399	Diethyl succinate	7.5	175.096	[M+H]+	175.096	True	2.13621e+07	8.55531e+06	7.36528e+08	8.68996e+08	0.0186341	-5.74591	C8H14O4	Fatty acid esters	DKMROQRQHGEIOW-UHFFFAOYSA-N	O=C(OCC)CCC(=O)OCC	---	31249	HMDB0033838	Lipids and lipid-like molecules	Fatty Acyls	DOWN
NEG110	2-hydroxyacrylic Acid	5.169	87.0049	[M-H]-	87.0082	True	3.90945e+08	4.14728e+08	6.29114e+08	6.07344e+08	0.651597	-0.617948	C3H4O3	Carboxylic acids and derivatives	FEWFXBUNENSNBQ-UHFFFAOYSA-N	OC(=C)C(O)=O	---	37873	HMDB0062676	Organic acids and derivatives	Carboxylic acids and derivatives	DOWN
NEG11164	5-[(Z)-14-(3,5-dihydroxyphenyl)tetradec-8-enyl]benzene-1,3-diol	6.232	411.251	[M-H]-	411.254	True	6.9509e+08	8.82309e+08	540585	1.41616e+06	806.136	9.65488	C26H36O4	Resorcinols	INRCFVYVWPWZJS-IWQZZHSRSA-N	OC=1C=C(O)C=C(C1)CCCCCC=CCCCCCCCC=2C=C(O)C=C(O)C2	---	10525745	---	Benzenoids	Phenols	UP
POS10027	ethyl 3-{N-[4-(ethoxycarbonyl)phenyl]carbamoyl}propanoate	7.261	294.131	[M+H]+	294.134	True	97343342	9.673e+07	3.37841e+08	3.18838e+08	0.295537	-1.75859	C15H19NO5	Acylaminobenzoic acid and derivatives	PJVGSYUSNOAJLF-UHFFFAOYSA-N	CCOC(=O)CCC(=O)Nc1ccc(C(=O)OCC)cc1	---	2217657	---	Benzenoids	Benzene and substituted derivatives	DOWN
NEG1634	Allose	0.937	161.04	[M-H2O-H]-	161.045	True	1.16517e+09	1.54894e+09	2.61991e+08	4.99117e+08	3.566	1.83431	C6H12O6	Monosaccharides	WQZGKKKJIJFFOK-HOWGCPQDSA-N	C([C@@H]1[C@H]([C@H]([C@H](C(O1)O)O)O)O)O	C01487	439507	HMDB0001151	Organic oxygen compounds	Organooxygen compounds	UP
POS7245	Glutamylvaline	3.306	247.129	[M+H]+	247.129	True	3.55421e+08	7.76434e+08	2.00289e+08	6.95737e+07	4.19419	2.06839	C10H18N2O5	Peptides	SITLTJHOQZFJGG-XPUUQOCRSA-N	CC(C)[C@@H](C(=O)O)NC(=O)[C@H](CCC(=O)O)N	---	6992567	HMDB0028832	Organic acids and derivatives	Carboxylic acids and derivatives	UP
POS1626	Cinnamic acid	3.917	131.049	[M-H2O+H]+	131.049	True	2.52449e+09	2.42229e+09	9.07675e+06	6.27022e+06	322.33	8.33239	C9H8O2	Cinnamic acids	WBYWAXJHAXSJNI-SREVYHEPSA-N	OC(=O)\C=C\C1=CC=CC=C1	C10438	5372954	HMDB0000567	Phenylpropanoids and polyketides	Cinnamic acids and derivatives	UP
POS8010	Isoleucylglutamate	3.411	261.144	[M+H]+	261.144	True	7.02872e+06	3.96116e+07	1.11828e+09	1.59462e+09	0.0171921	-5.86211	C11H20N2O5	Peptides	KTGFOCFYOZQVRJ-UHFFFAOYSA-N	CC[C@H](C)[C@@H](C(=O)N[C@@H](CCC(=O)O)C(=O)O)N	---	7009625	HMDB0028906	Organic acids and derivatives	Carboxylic acids and derivatives	DOWN
POS5078	L-Phenylalanine betaine	0.842	208.13	[M+H]+	208.133	True	6.19503e+07	1.66552e+08	2.43075e+06	7.43479e+06	23.1617	4.53367	C12H17NO2	Amino acids and derivatives	XTFQIRIHLGODFV-NSHDSACASA-N	C[N+](C)(C)[C@@H](Cc1ccccc1)C(=O)[O-]	---	25837691	HMDB0240552	Organic acids and derivatives	Carboxylic acids and derivatives	UP
POS2982	Homovanillic acid	6.032	165.055	[M+H-H2O]+	165.055	True	1.00936e+07	1.48194e+07	1.81369e+08	1.58079e+08	0.0733926	-3.76822	C9H10O4	Methoxyphenols	QRMZSPFSDQBLIX-UHFFFAOYSA-N	O=C(O)CC1=CC=C(O)C(OC)=C1	C05582	1738	HMDB0000118	Benzenoids	Phenols	DOWN
POS4547	Tenuazonic acid	0.583	198.112	[M+H]+	198.112	True	8.87944e+07	6.87409e+07	1.37173e+08	2.45153e+08	0.412044	-1.27913	C10H15NO3	Pyrrolines	CEIZFXOZIQNICU-XNCJUZBTSA-N	CCC(C)C1C(=C(C(=O)N1)C(=O)C)O	C08511	54678599	HMDB0036074	Organoheterocyclic compounds	Pyrrolines	DOWN
POS14515	ethyl 3-(2,3-dihydrobenzo[b][1,4]dioxin-6-yl)-7-hydroxy-4-oxo-4H-chromene-2-carboxylate	7.161	369.096	[M+H]+	369.097	True	3.66727e+06	531819	1.24795e+08	1.01209e+08	0.0185797	-5.75013	C20H16O7	Isoflavones	NTNSKOKPJWYQGX-UHFFFAOYSA-N	O=C(OCC)C=1OC2=CC(O)=CC=C2C(=O)C1C=3C=CC=4OCCOC4C3	---	5428920	---	Phenylpropanoids and polyketides	Isoflavonoids	DOWN
POS17326	Talatisamine	7.367	422.289	[M+H]+	422.29	True	2.4891e+09	2.31823e+09	5.00108e+06	5.50047e+07	80.1145	6.32399	C24H39NO5	Aconitane-type diterpenoid alkaloids	BDCURAWBZJMFIK-UHFFFAOYSA-N	OC1C2CC3C1C(O)(CC2OC)C4CC5C6(COC)CN(CC)C4C35C(OC)CC6	C08713	---	HMDB0258689	Lipids and lipid-like molecules	Prenol lipids	UP
POS18333	Aspochalasin E	7.281	442.258	[M+Na]+	442.256	True	3.07641e+08	3.17681e+08	1.14911e+06	1.429e+07	40.5024	5.33993	C24H37NO5	Isoindolones	PLGNVFSTPJUFKJ-UFWVMRQESA-N	CC(C)CC1NC(=O)C23C(/C=C(\C)CCC(O)C(O)C(O)CC2=O)\C=C(C)/C(C)C13	---	---	---	Organoheterocyclic compounds	Isoindoles and derivatives	UP
POS22886	Phe-CA	8.562	556.364	[M+H]+	556.363	True	9.66993e+07	1.09487e+08	186812	916372	186.901	7.54613	C33H49NO6	Glycinated bile acids and derivativesInChIKey	IQKZHEVJCMKOED-JMDUOFTKSA-N	C[C@H](CCC(N[C@H](C(O)=O)CC1=CC=CC=C1)=O)[C@H]2CC[C@@]3([H])[C@]4([H])[C@H](O)C[C@]5([H])C[C@H](O)CC[C@]5(C)[C@H]4C[C@H](O)[C@@]32C	---	155566287	---	Lipids and lipid-like molecules	Steroids and steroid derivatives	UP
POS16427	3-Hydroxy-7,12-diketocholanoic acid	8.932	405.262	[M+H]+	405.264	True	1.38857e+09	1393669064	7.04067e+06	5.471e+06	222.371	7.79683	C24H36O5	Hydroxy bile acids, alcohols and derivatives	MAFJMPFLJJCSTB-FQBQTYDJSA-N	C[C@H](CCC(=O)O)[C@H]1CC[C@@H]2[C@@]1(C(=O)C[C@H]3[C@H]2C(=O)C[C@H]4[C@@]3(CC[C@H](C4)O)C)C	---	3080560	---	Lipids and lipid-like molecules	Steroids and steroid derivatives	UP
POS15484	Eudesmin	8.479	387.181	[M+H]+	387.18	True	3.5516e+07	3.55596e+07	422808	5.26235e+07	1.33988	0.422101	C22H26O6	Furanoid lignans	PEUUVVGQIVMSAW-RZTYQLBFSA-N	O(C1=CC=C(C=C1OC)C2OCC3C(OCC23)C4=CC=C(OC)C(OC)=C4)C	C10561	73117	---	Lignans, neolignans and related compounds	Furanoid lignans	NoSig
POS8259	12(S)-Hydroxy-16-heptadecynoic acid	8.01	265.216	[M+H-H2O]+	265.216	True	3.35215e+08	3.25032e+08	2.8314e+06	6.94799e+06	67.5141	6.07712	C17H30O3	Long-chain fatty acids	HBFCVDJQUPEEIC-MRXNPFEDSA-N	C#CCCC[C@H](CCCCCCCCCCC(=O)O)O	---	5282972	---	Lipids and lipid-like molecules	Fatty Acyls	UP
POS14979	Estradiol benzoate	9.364	377.212	[M+H]+	377.211	True	7.1048e+08	748777207	11475.5	11475.5	63581.1	15.9563	C25H28O3	Estrane steroids	UYIFTLBWAOGQBI-BZDYCCQFSA-N	CC12CCC3c4ccc(OC(=O)c5ccccc5)cc4CCC3C1CCC2O	C13444	222757	HMDB0251961	Lipids and lipid-like molecules	Steroids and steroid derivatives	UP
POS6328	2-(3-carboxypropanoylamino)-3-methylpentanoic acid	1.516	232.118	[M+H]+	232.118	True	6.61064e+08	5.62607e+08	1.6627e+09	3.29108e+09	0.247018	-2.01731	C10H17NO5	Amino acids and derivatives	LLXWDSPVRCKBPZ-UHFFFAOYSA-N	CCC(C)C(N=C(O)CCC(=O)O)C(=O)O	---	4153270	---	Organic acids and derivatives	Carboxylic acids and derivatives	DOWN
NEG4580	7-Hydroxy-5-methylflavone	4.822	251.072	[M-H]-	251.071	True	4.25136e+07	4.24764e+07	9.71076e+06	1.34664e+07	3.66698	1.87459	C16H12O3	Flavones	QGHXBJKZPBTQQL-UHFFFAOYSA-N	Cc1cc(O)cc2oc(-c3ccccc3)cc(=O)c12	---	5393156	---	Phenylpropanoids and polyketides	Flavonoids	UP
NEG897	D-Leucine	4.618	130.082	[M-H2O-H]-	130.087	True	3.21891e+08	3.84303e+08	9.13642e+06	1.60832e+07	28.0017	4.80744	C6H13NO2	Carboxylic acids and derivatives	ROHFNLRQFUQHCH-RXMQYKEDSA-N	CC(C)C[C@@H](N)C(O)=O	C01570	439524;6950207	HMDB0013773	Organic acids and derivatives	Carboxylic acids and derivatives	UP
POS11497	Drofenine	9.884	318.241	[M+H]+	318.243	True	3.28468e+07	7.67293e+07	3.00133e+07	4.57825e+07	1.44567	0.531742	C20H31NO2	Benzene and substituted derivatives	AGJBLWCLQCKRJP-UHFFFAOYSA-N	CCN(CC)CCOC(=O)C(C1CCCCC1)C1=CC=CC=C1	---	3166	---	Benzenoids	Benzene and substituted derivatives	NoSig
NEG14259	Fluocinolone acetonide	6.648	487.169	[M+Cl]-	487.17	True	1.25617e+07	1.74878e+07	6.91253e+07	1.1423e+08	0.163887	-2.60923	C24H30F2O6	21-hydroxysteroids	FEBLZLNTKCEFIT-VSXGLTOVSA-N	CC1(C)OC2CC3C4CC(F)C5=CC(=O)C=CC5(C)C4(F)C(O)CC3(C)C2(C(=O)CO)O1	---	24207520	---	Lipids and lipid-like molecules	Steroids and steroid derivatives	DOWN
POS20056	LPE(18:1)	11.19	480.308	[M+H]+	480.308	True	3.29831e+06	9.01817e+06	11475.5	11475.5	536.64	9.06781	C23H46NO7P	Lysophosphatidylethanolamines	PYVRVRFVLRNJLY-MZMPXXGTSA-N	CCCCCCCC/C=C\CCCCCCCC(=O)OC[C@H](COP(=O)(O)OCCN)O	---	9547071	HMDB0011506	Lipids and lipid-like molecules	Glycerophospholipids	UP
POS6142	N-acetyltryptophan	5.853	229.097	[M+H-H2O]+	229.097	True	236341897	1.01383e+08	4.28014e+09	2.08943e+09	0.0530216	-4.23728	C13H14N2O3	Amino acids and derivatives	DZTHIGRZJZPRDV-GFCCVEGCSA-N	CC(O)=N[C@H](Cc1c[nH]c2ccccc12)C(=O)O	C03137	439917	HMDB0013713	Organic acids and derivatives	Carboxylic acids and derivatives	DOWN
POS7820	2-{[4-(tert-butyl)phenyl]carbonylamino}acetic acid	7.249	258.11	[M+Na]+	258.11	True	7.85971e+06	4.52988e+06	6.77026e+07	5.59669e+07	0.100183	-3.31929	C13H17NO3	Benzamides	DGHGSRKOCYEOSW-UHFFFAOYSA-N	CC(C)(C)c1ccc(C(=O)NCC(=O)O)cc1	---	703947	---	Benzenoids	Benzene and substituted derivatives	DOWN
POS2371	5-Butyl-2-methylpyridine	13.106	150.128	[M+H]+	150.128	True	3.57205e+07	3.15145e+07	5.73819e+07	6.76416e+07	0.537779	-0.894915	C10H15N	Pyridines and derivatives	GSYSNSTWMPZEQK-UHFFFAOYSA-N	CCCCC1=CN=C(C)C=C1	---	69704	HMDB0246758	Organoheterocyclic compounds	Pyridines and derivatives	DOWN
POS13435	Bergenin	1.188	351.069	[M+Na]+	351.069	True	2.39818e+06	1.08258e+06	1.93356e+09	3.87235e+09	0.00059952	-10.7039	C14H16O9	Hydroxybenzoic acid derivatives	YWJXCIXBAKGUKZ-UHFFFAOYSA-N	O=C1OC2C(O)C(O)C(OC2C3=C(O)C(OC)=C(O)C=C13)CO	C09919	66065	HMDB0249087	Benzenoids	Benzene and substituted derivatives	DOWN
POS16428	5?-CHOLANIC ACID-3?-OL-6_7-DIONE	8.105	405.262	[M+H]+	405.264	True	1.01878e+09	9.02458e+08	711332	2.36046e+07	79.0115	6.30399	C24H36O5	Hydroxy bile acids, alcohols and derivatives	FRIRHJVKXFYECW-ZTERCDMUSA-N	C[C@H](CCC(=O)O)[C@H]1CC[C@@H]2[C@@]1(CC[C@H]3[C@H]2C(=O)C(=O)[C@H]4[C@@]3(CC[C@H](C4)O)C)C	---	137333800	---	Lipids and lipid-like molecules	Steroids and steroid derivatives	UP
POS5142	4,5-Dihydro-8,9-dehydrotheaspirone	7.399	209.154	[M+Na]+	209.154	True	1.91114e+07	3.43414e+07	2.87867e+08	2.39338e+08	0.101389	-3.30203	C13H20O2	Dihydrofurans	VPOZXWNCEHPJQK-LLTODGECSA-N	C[C@H]1CC(=O)CC(C)(C)C11CC=C(C)O1	---	157009939	HMDB0302675	Organoheterocyclic compounds	Dihydrofurans	DOWN
POS4861	ManNAc	2.855	204.087	[M+H-H2O]+	204.087	True	1.54191e+08	6.28181e+07	3.03287e+09	3.75833e+09	0.0319545	-4.96784	C8H15NO6	Aminosaccharides	OVRNDRQMDRJTHS-OZRXBMAMSA-N	CC(O)=N[C@@H]1C(O)O[C@H](CO)[C@@H](O)[C@@H]1O	C00645	439281	HMDB0001129	Organic oxygen compounds	Organooxygen compounds	DOWN
POS4864	GlcNAc	1.11	204.087	[M+H-H2O]+	204.087	True	1.69918e+08	1.03944e+08	1.87429e+08	5.96075e+08	0.349535	-1.51649	C8H15NO6	Aminosaccharides	OVRNDRQMDRJTHS-RTRLPJTCSA-N	CC(=O)N[C@@H]1[C@H]([C@@H]([C@H](OC1O)CO)O)O	C00140	439174	HMDB0000215	Organic oxygen compounds	Organooxygen compounds	DOWN
POS3668	Benzo[c]cinnoline	6.104	181.076	[M+H]+	181.076	True	4.93871e+06	3.53003e+06	1.84598e+08	9.89731e+07	0.0298646	-5.06542	C12H8N2	Diazanaphthalenes	SWJXWSAKHXBQSY-UHFFFAOYSA-N	C1=CC=C2C(=C1)N=NC1=CC=CC=C21	---	9190	HMDB0249005	Organoheterocyclic compounds	Diazanaphthalenes	DOWN
POS4459	Acetylleucine	5.051	196.097	[M+Na]+	196.094	True	1.8903e+08	1.40314e+08	1.08132e+09	1.123e+09	0.149408	-2.74267	C8H15NO3	Amino acids and derivatives	WXNXCEHXYPACJF-UHFFFAOYSA-N	CC(O)=NC(CC(C)C)C(=O)O	C02710	70912	HMDB0011756	Organic acids and derivatives	Carboxylic acids and derivatives	DOWN
NEG4164	2',4'-Dihydroxychalcone	0.89	239.07	[M-H]-	239.071	True	5.16445e+07	5.0653e+07	1.72032e+08	1.6236e+08	0.305921	-1.70877	C15H12O3	2'-Hydroxychalcones	JUMSUVHHUVPSOY-RMKNXTFCSA-N	OC1=CC=C(C(=O)\C=C\C2=CC=CC=C2)C(O)=C1	---	5376979	---	Phenylpropanoids and polyketides	Linear 1,3-diarylpropanoids	DOWN
POS22791	Vitamin E succinate	13.286	553.388	[M+Na]+	553.386	True	1.00746e+07	1.09243e+07	1.09134e+07	8.80236e+06	1.06508	0.090963	C33H54O5	Vitamin E compounds	IELOKBJPULMYRW-NJQVLOCASA-N	Cc1c(C)c2c(c(C)c1OC(=O)CCC(=O)O)CCC(C)(CCCC(C)CCCC(C)CCCC(C)C)O2	---	20353	HMDB0033685	Lipids and lipid-like molecules	Prenol lipids	NoSig
POS15993	3-[(3,5-dimethoxyphenyl)carbonylamino]-3-(3-nitrophenyl)propanoic acid	7.102	397.103	[M+Na]+	397.101	True	9.11656e+06	1.16406e+06	6.97866e+07	5.20297e+07	0.0843944	-3.56671	C18H18N2O7	Benzamides	DHIIWFGOKXLNRI-UHFFFAOYSA-N	COc1cc(OC)cc(C(O)=NC(CC(=O)O)c2cccc([N+](=O)[O-])c2)c1	---	4304134	---	Benzenoids	Benzene and substituted derivatives	DOWN
POS22820	Cholyltyrosine	7.985	554.347	[M-H2O+H]+	554.347	True	5.43929e+07	1.27526e+08	11475.5	498351	356.824	8.47907	C33H49NO7	Glycinated bile acids and derivatives	UTTBUMIEHWNKLK-UHFFFAOYSA-N	C[C@H](CCC(N[C@H](C(O)=O)CC1=CC=C(O)C=C1)=O)[C@H]2CC[C@@]3([H])[C@]4([H])[C@H](O)C[C@]5([H])C[C@H](O)CC[C@]5(C)[C@H]4C[C@H](O)[C@@]32C	---	145740505	HMDB0242377	Lipids and lipid-like molecules	Steroids and steroid derivatives	UP
POS2444	2-Acetyl-3-ethylidene-3,4,5,6-tetrahydropyridine	14.134	152.107	[M+H]+	152.108	True	1.66755e+08	2.53647e+08	5.02888e+08	1.13572e+09	0.256561	-1.96263	C9H13NO	Pyridines and derivatives	GAEQLABCUJPAHA-BAQGIRSFSA-N	C\C=C1\CCCN=C1C(C)=O	---	45085810	HMDB0040039	Organoheterocyclic compounds	Pyridines and derivatives	DOWN
POS1218	Norvaline	1.811	118.086	[M+H]+	118.086	True	4.50591e+08	9.08108e+08	7.6306e+09	6.76552e+09	0.0943795	-3.40538	C5H11NO2	Amino acids and derivatives	SNDPXSYFESPGGJ-SCSAIBSYSA-N	O=C(O)C(N)CCC	C01826	439575	HMDB0013716	Organic acids and derivatives	Carboxylic acids and derivatives	DOWN
POS1451	2-Ethyl-5-imino-1-cyclopenten-1-ol	1.068	126.091	[M+H-H2O]+	126.092	True	2.75985e+08	3.18666e+07	2.33241e+08	2.26108e+08	0.670192	-0.577354	C7H11NO	Organonitrogen compounds	QWYZDNYETGLKEE-UHFFFAOYSA-N	CCC1=C(O)C(=N)CC1	---	129720151	HMDB0039583	Organic nitrogen compounds	Organonitrogen compounds	NoSig
POS8706	Galaxolidone	8.32	273.185	[M+H]+	273.185	True	1.47154e+08	1.29806e+08	11475.5	4.72988e+06	58.4137	5.86823	C18H24O2	2-benzopyrans	PGMHPYRIXBRRQD-UHFFFAOYSA-N	CC2(C)c1cc3C(=O)OCC(C)c3cc1C(C)(C)C2C	---	69131857	---	Organoheterocyclic compounds	Benzopyrans	UP
POS12370	Laricitrin	6.352	333.061	[M+H]+	333.06	True	3.48961e+07	1.59544e+07	9.30578e+08	8.31935e+08	0.0288511	-5.11523	C16H12O8	Flavonols	CFYMYCCYMJIYAB-UHFFFAOYSA-N	O=C1C(O)=C(OC2=CC(O)=CC(O)=C12)C3=CC(O)=C(O)C(OC)=C3	C12633	5282154	HMDB0126497	Phenylpropanoids and polyketides	Flavonoids	DOWN
POS12984	Radiclonic acid	8.048	343.263	[M-3H2O+H]+	343.263	True	2.89692e+08	2.85293e+08	11475.5	3.36012e+06	170.538	7.41395	C23H40O5	Acyclic diterpenoids	NNPPLRJHBQPBAQ-UKRBZAIKSA-N	CCC(C)CC(C)CC(CO)CC(C)\\C=C(C)\\C=C(\\CC(C)C(O)=O)C(O)=O	---	45359249	---	Lipids and lipid-like molecules	Prenol lipids	UP
POS8181	Creatine riboside	4.863	264.123	[M+H]+	264.12	True	4.75853e+08	4.67077e+08	2.61003e+07	7.98358e+07	8.90094	3.15396	C9H17N3O6	Organooxygen compounds	BGJFEKXALPJEGN-XVFCMESISA-N	CN(CC(O)=O)C(=N)N[C@@H]1O[C@H](CO)[C@@H](O)[C@H]1O	---	91885405;124173903	HMDB0240254	Organic oxygen compounds	Organooxygen compounds	UP
POS10987	N-Acetylneuraminic acid	1.097	310.114	[M+H]+	310.113	True	5.37362e+08	5.79434e+08	1.43704e+08	1.33021e+08	4.03576	2.01284	C11H19NO9	Sugar acids and derivatives	SQVRNKJHWKZAKO-LUWBGTNYSA-N	CC(=O)N[C@@H]1[C@H](C[C@](O[C@H]1[C@@H]([C@@H](CO)O)O)(C(=O)O)O)O	C00270	445063	HMDB0000230	Organic oxygen compounds	Organooxygen compounds	UP
NEG4098	Trans-2, 3, 4-Trimethoxycinnamate	5.806	237.074	[M-H]-	237.076	True	6.38941e+07	6.01471e+07	7.68695e+06	4.16334e+06	10.4674	3.38782	C12H14O5	Cinnamic acids and derivatives	ZYOPDNLIHHFGEC-FNORWQNLSA-N	COC1=CC=C(\C=C\C(O)=O)C(OC)=C1OC	---	735841	HMDB0011721	Phenylpropanoids and polyketides	Cinnamic acids and derivatives	UP
POS6272	Dehydrocostus lactone	9.153	231.137	[M+H]+	231.138	True	4.17369e+06	4.77427e+06	8.02593e+07	7.24735e+07	0.0585857	-4.09331	C15H18O2	Sesquiterpene lactones	NETSQGRTUNRXEO-UHFFFAOYSA-N	C=C1C(=O)OC2C1CCC(=C)C1CCC(=C)C12	C09387	73174	HMDB0250946	Lipids and lipid-like molecules	Prenol lipids	DOWN
NEG355	N-Ethylglycine	0.903	102.052	[M-H]-	102.055	True	2.43377e+08	2.35388e+08	3.63447e+07	4.37042e+07	5.98091	2.58036	C4H9NO2	Carboxylic acids and derivatives	YPIGGYHFMKJNKV-UHFFFAOYSA-N	CCNCC(O)=O	C11735	316542;6992079	HMDB0041945	Organic acids and derivatives	Carboxylic acids and derivatives	UP
POS13640	Oleoyl sarcosine	10.851	354.3	[M+H]+	354.3	True	2.10214e+07	3.72076e+07	11475.5	11475.5	2537.09	11.309	C21H39NO3	Amino acids and derivatives	DIOYAVUHUXAUPX-KHPPLWFESA-N	CCCCCCCC\C=C/CCCCCCCC(=O)N(C)CC(O)=O	---	---	---	Organic acids and derivatives	Carboxylic acids and derivatives	UP
POS2113	1,2-dimethylpyrrolidine-2-carboxylic acid	6.82	144.102	[M+H]+	144.102	True	1.16032e+08	1.67259e+08	7.44996e+08	9.27713e+08	0.169361	-2.56183	C7H13NO2	Carboxylic acids and derivatives	BWNGEDLBTNTBMD-UHFFFAOYSA-N	CN1CCCC1(C)C(O)=O	---	21682858	HMDB0243593	Organic acids and derivatives	Carboxylic acids and derivatives	DOWN
NEG1951	Gramine	6.843	173.112	[M-H]-	173.108	True	7.11921e+07	6.64897e+07	5.29156e+06	6.7231e+06	11.4595	3.51847	C11H14N2	3-alkylindoles	OCDGBSUVYYVKQZ-UHFFFAOYSA-N	C=1C=CC2=C(C1)NC=C2CN(C)C	C08304	6890	HMDB0035762	Organoheterocyclic compounds	Indoles and derivatives	UP
POS9984	12-Hydroxy-6-Epi-Albrassitriol	7.491	293.171	[M+Na]+	293.172	True	2.23212e+07	1.74031e+07	6.75581e+07	7.46555e+07	0.279328	-1.83997	C15H26O4	Tertiary alcohols	HUZKUSWQRONLOJ-PAPYEOQZSA-N	CC1(C)CCCC2(C)C1C(O)\C=C(CO)/C2(O)CO	---	23983651	---	Organic oxygen compounds	Organooxygen compounds	DOWN
POS6491	Methyl syringate	0.891	235.056	[M+Na]+	235.058	True	7.9513e+07	8.99252e+07	1.26799e+07	1.7882e+07	5.5441	2.47095	C10H12O5	Hydroxybenzoic acid derivatives	ZMXJAEGJWHJMGX-UHFFFAOYSA-N	O=C(OC)C1=CC(OC)=C(O)C(OC)=C1	---	70164	HMDB0254615	Benzenoids	Benzene and substituted derivatives	UP
POS6400	2-(2-amino-3-methylpentanamido)-3-hydroxybutanoic acid	1.659	233.15	[M+H]+	233.15	True	7.13852e+08	4.82862e+08	1.98406e+06	1.46004e+06	347.468	8.44074	C10H20N2O4	Peptides	DRCKHKZYDLJYFQ-UHFFFAOYSA-N	CCC(C)C(C(=O)NC(C(C)O)C(=O)O)N	---	18218220	HMDB0028917	Organic acids and derivatives	Carboxylic acids and derivatives	UP
NEG2337	Isoplumbagin	1.241	187.036	[M-H2O-H]-	187.04	True	400037	5.72783e+06	233609060	8.58656e+08	0.00561024	-7.47772	C11H8O3	Naphthalenes	ZMOIGGHUSNHCAB-UHFFFAOYSA-N	CC1=CC(=O)C2=C(C(O)=CC=C2)C1=O	---	375105	HMDB0035291	Benzenoids	Naphthalenes	DOWN
NEG1343	D-Arabinose	0.958	149.04	[M-H]-	149.045	True	4.60274e+08	6.58818e+08	6.51344e+08	1.72892e+09	0.470154	-1.0888	C5H10O5	Organooxygen compounds	SRBFZHDQGSBBOR-SQOUGZDYSA-N	O[C@@H]1CO[C@@H](O)[C@@H](O)[C@@H]1O	C00216	444173	HMDB0029942	Organic oxygen compounds	Organooxygen compounds	DOWN
POS8061	Skimmianine	6.429	262.108	[M+H]+	262.107	True	1.05395e+07	5.58262e+06	1.79893e+08	1.63853e+08	0.0469013	-4.41423	C14H15NO4	Dihydrofuranoquinolines	CKDKGHDDRAMHGK-UHFFFAOYSA-N	N=1C=2OCCC2C(OC)=C3C=CC(OC)=C(OC)C13	C10740	45934464	HMDB0258333	Organoheterocyclic compounds	Quinolines and derivatives	DOWN
POS11680	5-[(8aS)-2,5,5,8a-tetramethyl-3-oxo-4a,6,7,8-tetrahydro-4H-naphthalen-1-yl]-3-methylpentanoic acid	8.583	321.242	[M+H]+	321.242	True	3.92658e+07	3.50486e+07	9.95911e+07	9.29633e+07	0.38594	-1.37355	C20H32O3	Diterpenoids	BARZJLALPXZLMN-RJGDCVCESA-N	O=C(O)CC(C)CCC1=C(C(=O)CC2C1(C)CCCC2(C)C)C	---	24066891	---	Lipids and lipid-like molecules	Prenol lipids	DOWN
POS11179	Dihydroxyoctadecadienoic acid	8.176	313.237	[M+H]+	313.237	True	1.38169e+09	1.2358e+09	1.69683e+08	1.71426e+08	7.67349	2.93988	C18H32O4	Lineolic acids and derivatives	YJNRBSIIJBOEIF-FZIQOSRTSA-N	O=C(O)C(O)=C(O)C=CCCCCCCCCCCCCC	---	---	---	Lipids and lipid-like molecules	Fatty Acyls	UP
POS8116	Lanceolatin B	0.893	263.073	[M+H]+	263.07	True	1.51428e+08	9.50529e+07	7.89185e+07	1.61086e+08	1.02698	0.0384118	C17H10O3	Furanoflavones	NQNOTBRHBRJKKH-UHFFFAOYSA-N	O=C1C=C(OC2=C3C=COC3=CC=C12)C4=CC=CC=C4	---	10978265	---	Phenylpropanoids and polyketides	Flavonoids	NoSig
NEG88	Isoprenyl alcohol	6.564	85.062	[M-H]-	85.0653	True	2.07315e+07	1.42738e+07	8.47152e+07	8.5838e+07	0.205246	-2.28458	C5H10O	Organooxygen compounds	HNVRRHSXBLFLIG-UHFFFAOYSA-N	CC(C)(O)C=C	C21402	8257	HMDB0033854	Organic oxygen compounds	Organooxygen compounds	DOWN
POS7102	Piceatannol	7.462	245.081	[M+H]+	245.081	True	6.43909e+07	6.8085e+07	819910	636363	90.9691	6.5073	C14H12O4	Stilbenes	CDRPUGZCRXZLFL-OWOJBTEDSA-N	C1=CC(=C(C=C1/C=C/C2=CC(=CC(=C2)O)O)O)O	C05901	667639	HMDB0004215	Phenylpropanoids and polyketides	Stilbenes	UP
POS10305	6-Shogaol	9.157	299.161	[M+Na]+	299.162	True	11475.5	294474	2.56555e+07	3.09913e+07	0.005401	-7.53256	C17H24O3	Shogaols	OQWKEEOHDMUXEO-UHFFFAOYSA-N	O=C(C=CCCCCC)CCC1=CC=C(O)C(OC)=C1	C10494	5281794	HMDB0303115	Benzenoids	Phenols	DOWN
POS21118	Quercetin 3-O-(6''-acetyl-glucoside)	6.824	507.113	[M+H]+	507.113	True	1.2698e+07	4.48214e+06	2.96864e+08	2.3723e+08	0.0321668	-4.95828	C23H22O13	Flavonoid O-glycosides	IGLUNMMNDNWZOA-LNNZMUSMSA-N	CC(=O)OC[C@H]1O[C@@H](OC2=C(OC3=CC(O)=CC(O)=C3C2=O)C2=CC(O)=C(O)C=C2)[C@H](O)[C@@H](O)[C@@H]1O	---	10006384	HMDB0029271	Phenylpropanoids and polyketides	Flavonoids	DOWN
NEG21949	PG(18:1/20:4)	10.097	795.521	[M-H]-	795.518	True	6.99092e+06	1.5547e+07	11475.5	11475.5	981.998	9.93958	C44H77O10P	Phosphatidylglycerols	RSNKLQLBLVVDIF-XNUJTNQASA-N	CCCCCCCC\C=C/CCCCCCCC(=O)OCC(COP(O)(=O)OCC(O)CO)OC(=O)CCCCCC\C=C/C\C=C/C\C=C/C\C=C/CC	---	138225719	HMDB0010640	Lipids and lipid-like molecules	Glycerophospholipids	UP
POS4862	GalNAc	0.93	204.087	[M+H-H2O]+	204.087	True	2.77487e+07	2.69955e+07	3.68049e+09	2.3276e+09	0.00911174	-6.77806	C8H15NO6	Aminosaccharides	OVRNDRQMDRJTHS-CBQIKETKSA-N	OC(=NC1C(O)OC(CO)C(O)C1O)C	C01074	35717	HMDB0000212	Organic oxygen compounds	Organooxygen compounds	DOWN
NEG15146	Anabsin	5.678	511.274	[2M-H]-	511.27	True	4.96266e+07	5.15973e+07	11475.5	11475.5	4410.42	12.1067	C30H40O7	Prenol lipids	OVZIMEDUADJHPN-ADWZNWIFSA-N	[H][C@]12[C@@H](O)[C@@]3(C)O[C@]4(C)CC[C@H]5[C@H](C)C(=O)O[C@@H]5C3([C@@]3([H])C(C)=C5[C@H]6OC(=O)[C@@H](C)[C@@H]6CC[C@](C)(O)[C@]5([H])[C@@]13[H])[C@@]24[H]	---	---	HMDB0036414	Lipids and lipid-like molecules	Prenol lipids	UP
POS10924	Fulvic acid	0.878	309.058	[M+H]+	309.06	True	1.11093e+07	5.63766e+06	9.42397e+08	8.8922e+08	0.00914325	-6.77308	C14H12O8	Chromones	FCYKAQOGGFGCMD-UHFFFAOYSA-N	CC1(CC2=C(CO1)C(=O)C3=C(O2)C=C(C(=C3C(=O)O)O)O)O	---	5359407	HMDB0252514	Organoheterocyclic compounds	Benzopyrans	DOWN
POS9391	(3,4-dimethoxyphenyl)-N-(1-ethyl-1-methylprop-2-ynyl)carboxamide	5.441	284.124	[M+Na]+	284.126	True	1.04196e+07	1.03872e+06	2.27548e+08	2.01054e+08	0.0267341	-5.22517	C15H19NO3	Dimethoxybenzenes	AXVWGMWNLRUAEQ-UHFFFAOYSA-N	C#CC(C)(CC)N=C(O)c1ccc(OC)c(OC)c1	---	3338865	---	Benzenoids	Benzene and substituted derivatives	DOWN
POS17676	Andrastin D	8.09	429.262	[M+H]+	429.264	True	2.08811e+08	2.02737e+08	11475.5	5.53634e+06	74.182	6.213	C26H36O5	Oxosteroids	SMUNNMAWNRFDPB-UWWAQUNASA-N	CC1=C[C@H]2[C@@]3(CCC(=O)C([C@H]3CC[C@@]2([C@]4([C@@]1(C(=C(C4=O)C)O)C)C(=O)OC)C)(C)C)C	---	10477690	---	Lipids and lipid-like molecules	Steroids and steroid derivatives	UP
POS18282	Diferuloyl putrescine	7.233	441.201	[M+H]+	441.202	True	6.58691e+06	4.9335e+06	3.2182e+06	6.48856e+07	0.16916	-2.56354	C24H28N2O6	Hydroxycinnamic acids and derivatives	CHEMZHJQHCVLFI-UHFFFAOYSA-N	OC(=NCCCCN=C(O)C=CC=1C=CC(O)=C(OC)C=1)C=CC=2C=CC(O)=C(OC)C=2	---	181734	---	Phenylpropanoids and polyketides	Cinnamic acids and derivatives	DOWN
NEG971	Dihydroxy-Valerate	1.187	133.045	[M-H]-	133.05	True	1.09368e+10	9.31279e+09	1.91849e+08	2.73097e+08	43.5525	5.44468	C5H10O4	Hydroxy fatty acids	JTEYKUFKXGDTEU-UHFFFAOYNA-N	O=C(O)C(O)C(O)(C)C	---	---	---	---	---	UP
POS24425	Benzoylaconine	7.12	604.311	[M+H]+	604.312	True	4.36635e+07	5.74369e+07	11475.5	11475.5	4405.04	12.1049	C32H45NO10	Aconitane-type diterpenoid alkaloids	DHJXZSFKLJCHLH-BMTFSNIDSA-N	O=C(OC1C2C3CC1(O)C(OC)C(O)C2(O)C4C(OC)C5C6(COC)CN(CC)C4C35C(OC)CC6O)C=7C=CC=CC7	---	60155417	HMDB0249045	Lipids and lipid-like molecules	Prenol lipids	UP
NEG8684	Tebufenozide	9.16	351.206	[M-H]-	351.208	True	4.19636e+08	3.10094e+08	9.11459e+06	695639	74.3846	6.21693	C22H28N2O2	Benzoic acids and derivatives	QYPNKSZPJQQLRK-UHFFFAOYSA-N	CCC1=CC=C(C=C1)C(=O)NN(C(=O)C1=CC(C)=CC(C)=C1)C(C)(C)C	C18526	91773	HMDB0258764	Benzenoids	Benzene and substituted derivatives	UP
POS12507	(ent-6alpha,7alpha)-6,7-Dihydroxy-16-kauren-19-oic acid	9.061	335.219	[M+Na]+	335.222	True	1.09922e+09	9.49494e+08	9.94182e+06	2.37052e+07	60.8882	5.92809	C20H30O4	Prenol lipids	MXCZWKLLVGCJTB-UHFFFAOYSA-N	CC12CCCC(C)(C1C(O)C(O)C13CC(CCC21)C(=C)C3)C(O)=O	C11876	14635434	HMDB0036763	Lipids and lipid-like molecules	Prenol lipids	UP
POS487	Phenol	2.03	95.0496	[M+H]+	95.0492	True	4.20012e+09	3.23719e+09	4.87514e+08	2.60076e+08	9.94838	3.31446	C6H6O	Aralkylamines	ISWSIDIOOBJBQZ-UHFFFAOYSA-N	c1ccc(cc1)O	C00146	996	HMDB0000228	Benzenoids	Phenols	UP
POS10608	1-Methyladenosine	0.933	304.1	[M+Na]+	304.102	True	3.306e+08	3.9876e+08	420284	11475.5	1689.28	10.7222	C11H15N5O4	Purine nucleosides	GFYLSDSUCHVORB-IOSLPCCCSA-N	CN1C=NC2=C(N=CN2[C@@H]2O[C@H](CO)[C@@H](O)[C@H]2O)C1=N	C02494	27476	HMDB0003331	Nucleosides, nucleotides, and analogues	Purine nucleosides	UP
POS2603	3-Ethyl-5-hydroxy-4,5-dimethyl-pyrrolin-2-one	14.441	156.102	[M+H]+	156.102	True	9.03759e+08	1.0301e+09	1.0414e+09	2.03832e+09	0.627934	-0.671316	C8H13NO2	Pyrrolines	BTIPRYZZYXEGPM-UHFFFAOYSA-N	CCC1=C(C)C(C)(O)NC1=O	---	171278	HMDB0253169	Organoheterocyclic compounds	Pyrrolines	DOWN
POS3620	Phenacetin	3.815	180.102	[M+H]+	180.102	True	5.29013e+08	2.72952e+08	6.87603e+08	7.72613e+08	0.54921	-0.86457	C10H13NO2	Acetanilides	CPJSUEIXXCENMM-UHFFFAOYSA-N	CCOC1=CC=C(NC(C)=O)C=C1	C07591	---	HMDB0256387	Benzenoids	Benzene and substituted derivatives	DOWN
NEG10076	12a-Hydroxy-3-oxocholadienic acid	5.902	385.235	[M-H]-	385.238	True	8.33458e+07	9.50138e+07	11475.5	326414	527.864	9.04402	C24H34O4	Steroids and steroid derivatives	DJVAMCYXFUWMLS-RVOJYKBWSA-N	C[C@H](CCC(O)=O)C1CCC2C3C=CC4=CC(=O)CC[C@]4(C)C3C[C@H](O)[C@]12C	---	53477691	HMDB0000385	Lipids and lipid-like molecules	Steroids and steroid derivatives	UP
NEG9339	Methoxyfenozide	7.631	367.202	[M-H]-	367.203	True	7.69902e+07	7.11236e+07	1.48035e+07	2.28885e+07	3.92959	1.97438	C22H28N2O3	Benzoic acids and derivatives	QCAWEPFNJXQPAN-UHFFFAOYSA-N	COC1=CC=CC(C(O)=NN(C(=O)C2=CC(C)=CC(C)=C2)C(C)(C)C)=C1C	C18525	105010	HMDB0254547	Benzenoids	Benzene and substituted derivatives	UP
POS2700	Amphetamine	5.73	158.096	[M+Na]+	158.094	True	3.28195e+08	2.4697e+08	3.59301e+09	4.22198e+09	0.0735977	-3.7642	C9H13N	Amphetamines and derivatives	KWTSXDURSIMDCE-QMMMGPOBSA-N	CC(Cc1ccccc1)N	C07514	3007	HMDB0014328	Benzenoids	Benzene and substituted derivatives	DOWN
POS14090	Radiclonic acid	8.046	361.274	[M-2H2O+H]+	361.274	True	4.55227e+08	4.1145e+08	315122	9.72636e+06	86.3097	6.43145	C23H40O5	Acyclic diterpenoids	NNPPLRJHBQPBAQ-UKRBZAIKSA-N	CCC(C)CC(C)CC(CO)CC(C)\\C=C(C)\\C=C(\\CC(C)C(O)=O)C(O)=O	---	45359249	---	Lipids and lipid-like molecules	Prenol lipids	UP
POS25756	Rutin	11.633	649.121	[M+K]+	649.117	True	618164	1.2388e+06	9.00797e+06	8.24382e+06	0.107639	-3.21573	C27H30O16	Flavonoid O-glycosides	IKGXIBQEEMLURG-NVPNHPEKSA-N	O=C1C(OC2OC(COC3OC(C)C(O)C(O)C3O)C(O)C(O)C2O)=C(OC=4C=C(O)C=C(O)C14)C=5C=CC(O)=C(O)C5	C05625	---	HMDB0003249	Phenylpropanoids and polyketides	Flavonoids	DOWN
NEG1058	Sesamol	14.215	137.019	[M-H]-	137.024	True	4.31567e+07	4.00905e+07	4.29502e+07	1.79168e+07	1.36769	0.451743	C7H6O3	Benzodioxoles	LUSZGTFNYDARNI-UHFFFAOYSA-N	OC1=CC2=C(OCO2)C=C1	C10832	68289	HMDB0033812	Organoheterocyclic compounds	Benzodioxoles	NoSig
POS8339	5'-Amino-5'-deoxyadenosine	6.933	267.12	[M+Na]+	267.12	True	5.78104e+07	6.08237e+07	3.15587e+07	3.56117e+07	1.76617	0.82062	C10H14N6O3	5'-deoxyribonucleosides	GVSGUDGNTHCZHI-UHFFFAOYSA-N	NCC1OC(C(O)C1O)N1C=NC2=C(N)N=CN=C12	---	266234	HMDB0246876	Nucleosides, nucleotides, and analogues	5'-deoxyribonucleosides	UP
POS3623	Maltoxazine	2.715	180.102	[M+CH3OH+H]+	180.102	True	2.8097e+08	5.6619e+08	5.25096e+08	7.05587e+08	0.688365	-0.538754	C10H13NO2	Pyrrolidines	MTHASAHNRVFFOM-UHFFFAOYSA-N	O=C1CCC2=C1N1CCCC1OC2	---	13875298	HMDB0030372	Organoheterocyclic compounds	Pyrrolidines	NoSig
POS11499	Phytosphingosine (not validated, isomer of 1696)	8.344	318.3	[M+H]+	318.299	True	1.60516e+07	3.80812e+06	1.11109e+08	9.50888e+07	0.0963139	-3.37611	C18H39NO3	Phytosphingosines	AERBNCYCJBRYDG-UHFFFAOYNA-N	OCC(N)C(O)C(O)CCCCCCCCCCCCCC	---	---	---	---	---	DOWN
NEG864	Citraconic acid	1.265	129.014	[M-H]-	129.019	True	3.78153e+08	2.11811e+08	4.64413e+09	4.28919e+09	0.0660409	-3.9205	C5H6O4	Branched fatty acids	HNEGQIOMVPPMNR-IHWYPQMZSA-N	C\C(=C\C(O)=O)C(O)=O	C02226	643798	HMDB0000634	Lipids and lipid-like molecules	Fatty Acyls	DOWN
POS11674	3-HYDROXY-4-(SUCCIN-2-YL)-CARYOLANE delta-LACTONE	7.945	321.206	[M+H]+	321.206	True	1.35441e+08	1.30595e+08	682002	5.73008e+06	41.4898	5.37469	C19H28O4	Delta valerolactones	QKVNMVAISCKGFO-NYWNYWLFSA-N	O=C1OC23CC(C)(CCC2C(C(=O)O)C1)CCC4C3CC4(C)C	---	---	---	Organoheterocyclic compounds	Lactones	UP
POS11185	Palmitoyl glycerol	9.385	313.274	[M-H2O+H]+	313.273	True	8.96941e+07	1.61459e+08	347356	588112	268.479	8.06866	C19H38O4	Monoacylglycerols	QHZLMUACJMDIAE-SFHVURJKSA-N	O=C(OCC(O)CO)CCCCCCCCCCCCCCC	---	14900	HMDB0011564	Lipids and lipid-like molecules	Glycerolipids	UP
POS12105	Stearoylethanolamide	11.736	328.32	[M+H]+	328.321	True	3.61874e+07	5.54615e+07	1.73109e+06	357421	43.8823	5.45557	C20H41NO2	Alkanolamines	OTGQIQQTPXJQRG-UHFFFAOYSA-N	CCCCCCCCCCCCCCCCCC(=O)NCCO	---	27902	HMDB0013078	Organic nitrogen compounds	Organonitrogen compounds	UP
POS4658	N-Methyldodecylamine	8.714	200.237	[M+H]+	200.237	True	7.57008e+06	11475.5	1.8024e+08	1.7264e+08	0.0214848	-5.54054	C13H29N	Secondary amines	OMEMQVZNTDHENJ-UHFFFAOYSA-N	CCCCCCCCCCCCNC	---	81746	---	Organic nitrogen compounds	Organonitrogen compounds	DOWN
NEG9994	5-[(Z)-12-(3,5-dihydroxyphenyl)dodec-8-enyl]benzene-1,3-diol	5.842	383.22	[M-H]-	383.223	True	4.42181e+07	4.79934e+07	1.46832e+06	3.00305e+06	20.6227	4.36616	C24H32O4	Resorcinols	JDIDEXHTJXTVES-HYXAFXHYSA-N	OC=1C=C(O)C=C(C1)CCCC=CCCCCCCCC=2C=C(O)C=C(O)C2	---	51136463	---	Benzenoids	Phenols	UP
POS4366	Val-Ile-Arg	4.782	194.139	[M+2H]+	194.139	True	4.22938e+06	3.39862e+06	2.73914e+08	3.02673e+08	0.0132296	-6.24009	C17H34N6O4	Peptides	KDKLLPMFFGYQJD-CYDGBPFRSA-N	CC[C@H](C)[C@@H](C(=O)N[C@@H](CCCN=C(N)N)C(=O)O)NC(=O)[C@H](C(C)C)N	---	145458945	---	Organic acids and derivatives	Carboxylic acids and derivatives	DOWN
POS10091	Leucyl-Tyrosine	5.298	295.165	[M+Na]+	295.166	True	1.85931e+09	1.74173e+09	1.02315e+09	1.07704e+09	1.71463	0.777896	C15H22N2O4	Carboxylic acids and derivatives	LHSGPCFBGJHPCY-UHFFFAOYSA-N	CC(C)CC(N)C(=O)NC(CC1=CC=C(O)C=C1)C(O)=O	---	273262	HMDB0028941	Organic acids and derivatives	Carboxylic acids and derivatives	UP
NEG6763	3-Hydroxy-3'-nitro-2-naphthanilide	1.02	307.076	[M-H]-	307.072	True	1.99112e+07	3.46284e+06	1.73099e+08	2.39153e+08	0.0566985	-4.14055	C17H12N2O4	Naphthalenecarboxamides	YZJSKRBKHCLMQC-UHFFFAOYSA-N	OC1=CC2=C(C=CC=C2)C=C1C(=O)NC1=CC=CC(=C1)[N+]([O-])=O	---	67277	---	Benzenoids	Naphthalenes	DOWN
POS15713	Syriogenin	8.593	391.247	[M+H]+	391.248	True	1.19391e+09	8.65264e+08	11475.5	2.01454e+07	102.157	6.67465	C23H34O5	Cardenolides and derivatives	SHIBSTMRCDJXLN-SXDIVCDASA-N	C[C@]12CC[C@@H](C[C@@H]1CC[C@@H]3[C@@H]2C[C@H]([C@]4([C@@]3(CC[C@@H]4C5=CC(=O)OC5)O)C)O)O	---	11870470	---	Lipids and lipid-like molecules	Steroids and steroid derivatives	UP
NEG555	Proline	4.795	114.051	[M-H]-	114.056	True	7.7592e+07	1.84394e+07	2.64077e+08	1.97135e+08	0.208215	-2.26385	C5H9NO2	Amino acids and derivatives	ONIBWKKTOPOVIA-BYPYZUCNSA-N	O=C(O)C1NCCC1	C00148	145742;6971047	HMDB0000162	Organic acids and derivatives	Carboxylic acids and derivatives	DOWN
POS22284	Phe-CA	9.096	538.353	[M-H2O+H]+	538.352	True	2.67701e+08	2.86684e+08	11475.5	1.38945e+06	395.727	8.62836	C33H49NO6	Glycinated bile acids and derivativesInChIKey	IQKZHEVJCMKOED-JMDUOFTKSA-N	C[C@H](CCC(N[C@H](C(O)=O)CC1=CC=CC=C1)=O)[C@H]2CC[C@@]3([H])[C@]4([H])[C@H](O)C[C@]5([H])C[C@H](O)CC[C@]5(C)[C@H]4C[C@H](O)[C@@]32C	---	155566287	---	Lipids and lipid-like molecules	Steroids and steroid derivatives	UP
POS5530	1,2,3,4-Tetrahydro-beta-carboline-3-carboxylic acid	5.6	217.097	[M+H]+	217.097	True	1.09441e+08	9.95712e+07	1.84625e+08	2.57444e+08	0.472805	-1.08068	C12H12N2O2	Beta carbolines	FSNCEEGOMTYXKY-UHFFFAOYSA-N	C1C(NCC2=C1C3=CC=CC=C3N2)C(=O)O	---	98285;3288669	HMDB0035665	Organoheterocyclic compounds	Indoles and derivatives	DOWN
POS13101	Medrysone	7.746	345.243	[M+H]+	345.242	True	6.94534e+07	7.9554e+07	8.92339e+06	1.604e+07	5.96904	2.5775	C22H32O3	Gluco/mineralocorticoids, progestogins and derivatives	GZENKSODFLBBHQ-ILSZZQPISA-N	CC(=O)C1CCC2C3CC(C)C4=CC(=O)CCC4(C)C3C(O)CC12C	C14643	247839	HMDB0014398	Lipids and lipid-like molecules	Steroids and steroid derivatives	UP
POS16125	Sarsasapogenin	10.223	399.325	[M+H-H2O]+	399.326	True	5.95866e+07	9.31098e+07	221777	11475.5	654.641	9.35456	C27H44O3	Triterpenoids	GMBQZIIUCVWOCD-WWASVFFGSA-N	CC1CCC2(OC1)OC1CC3C4CCC5CC(O)CCC5(C)C4CCC3(C)C1C2C	C03963	92095	HMDB0030024	Lipids and lipid-like molecules	Prenol lipids	UP
POS7028	Cytidine	1.379	244.092	[M+H]+	244.093	True	3.47439e+09	3.32322e+09	5.73821e+08	8.26403e+08	4.85466	2.27937	C9H13N3O5	Pyrimidine nucleosides	UHDGCWIWMRVCDJ-XVFCMESISA-N	C1=CN(C(=O)N=C1N)[C@H]2[C@@H]([C@@H]([C@H](O2)CO)O)O	C00475	6175	HMDB0000089	Nucleosides, nucleotides, and analogues	Pyrimidine nucleosides	UP
POS10088	Troxipide	7.087	295.162	[M+H]+	295.165	True	5.04673e+07	3.6466e+07	5.52765e+08	4.22276e+08	0.0891587	-3.48748	C15H22N2O4	Anisoles	YSIITVVESCNIPR-UHFFFAOYSA-N	OC(=NC1CNCCC1)C2=CC(OC)=C(OC)C(OC)=C2	---	5597	---	Benzenoids	Phenol ethers	DOWN
NEG8759	Corynanthine	7.614	353.188	[M-H]-	353.187	True	3.28824e+08	3.37283e+08	11475.5	11475.5	29022.9	14.8249	C21H26N2O3	Yohimbine alkaloids	BLGXFZZNTVWLAY-DKJBZYCGSA-N	COC(=O)C1C(O)CCC2CN3CCC4=C(NC5=CC=CC=C45)C3CC12	C17872	---	HMDB0250478	Steroids and steroid derivatives	Yohimbine alkaloids	UP
POS11069	12(13)Ep-9-KODE	7.624	311.221	[M+H]+	311.222	True	5.97364e+07	6.81123e+07	1.07314e+08	1.33271e+08	0.531407	-0.912112	C18H30O4	Long-chain fatty acids	RCMABBHQYMBYKV-BUHFOSPRSA-N	CCCCCC1C(O1)C=CC(=O)CCCCCCCC(=O)O	---	53394018	HMDB0013623	Lipids and lipid-like molecules	Fatty Acyls	DOWN
NEG468	2-Furancarboximidamide	11.196	109.036	[M-H]-	109.041	True	5.32749e+07	2.1323e+07	3.3926e+07	2.83314e+07	1.19822	0.26089	C5H6N2O	Heteroaromatic compounds	FUVVSNUVSKUJAS-UHFFFAOYSA-N	NC(=N)C1=CC=CO1	---	3028399	HMDB0245134	Organoheterocyclic compounds	Heteroaromatic compounds	NoSig
NEG15174	Sulfolithocholylglycine	4.83	512.271	[M-H]-	512.268	True	3.42512e+07	3.54497e+07	11475.5	39337.7	1371.7	10.4218	C26H43NO7S	Steroids and steroid derivatives	FHXBAFXQVZOILS-OETIFKLTSA-N	[H][C@@]1(CC[C@@]2([H])[C@]3([H])CC[C@]4([H])C[C@@H](CC[C@]4(C)[C@@]3([H])CC[C@]12C)OS(O)(=O)=O)[C@H](C)CCC(=O)NCC(O)=O	C11301	72222	HMDB0002639	Lipids and lipid-like molecules	Steroids and steroid derivatives	UP
POS7355	Dendrodolide N	6.413	249.112	[M+Na]+	249.11	True	5.37675e+08	3.88091e+08	6.54057e+09	6.55285e+09	0.0707047	-3.82205	C12H18O4	Macrolides and analogues	XDOFUJHYZNJQOY-SGSMGHSDSA-N	C[C@@H]1CCCC(=O)C/C=C/[C@H](CC(=O)O1)O	---	71814792	---	Phenylpropanoids and polyketides	Macrolides and analogues	DOWN
POS8733	Cordycepin	0.921	274.09	[M+Na]+	274.091	True	1.9977e+08	2.10302e+08	7.52893e+08	3.88718e+07	0.517922	-0.949193	C10H13N5O3	Purine 3'-deoxyribonucleosides	OFEZSBMBBKLLBJ-BAJZRUMYSA-N	OCC1OC(N2C=NC=3C(=NC=NC32)N)C(O)C1	C08431	6303	HMDB0250451	Nucleosides, nucleotides, and analogues	Purine nucleosides	DOWN
NEG7447	Isobavachin	5.208	323.126	[M-H]-	323.129	True	3.23774e+07	2.83057e+07	6.86904e+07	6.20237e+07	0.464243	-1.10705	C20H20O4	8-prenylated flavans	KYFBXCHUXFKMGQ-UHFFFAOYSA-N	CC(C)=CCC1=C(O)C=CC2=C1O[C@@H](CC2=O)C1=CC=C(O)C=C1	---	193679	---	Phenylpropanoids and polyketides	Flavonoids	DOWN
POS1907	Salicylic acid	5.813	139.039	[M+H]+	139.039	True	2.85227e+07	1.34827e+07	7.02057e+08	5.71471e+08	0.0329835	-4.92211	C7H6O3	Hydroxybenzoic acid derivatives	YGSDEFSMJLZEOE-UHFFFAOYSA-N	C1=CC=C(C(=C1)C(=O)O)O	C00805	---	HMDB0001895	Benzenoids	Benzene and substituted derivatives	DOWN
NEG2309	2H-1,2,4-triazin-5-one, 3-methyl-6-phenyl-	2.846	186.071	[M-H]-	186.067	True	9.18355e+07	1.01344e+08	1.08023e+09	1.28448e+09	0.0816926	-3.61365	C10H9N3O	1,2,4-triazines	OUSYWCQYMPDAEO-UHFFFAOYSA-N	CC1=NC(O)=C(N=N1)C1=CC=CC=C1	---	135413636	---	Organoheterocyclic compounds	Triazines	DOWN
POS9856	Argininosuccinic acid	1.451	291.13	[M+H]+	291.13	True	1.24831e+08	7.63738e+07	1.98713e+09	2.46998e+09	0.0451425	-4.46937	C10H18N4O6	Amino acids and derivatives	KDZOASGQNOPSCU-WDSKDSINSA-N	C(C[C@@H](C(=O)O)N)CNC(=N)N[C@@H](CC(=O)O)C(=O)O	C03406	16950;136664755	HMDB0000052	Organic acids and derivatives	Carboxylic acids and derivatives	DOWN
POS1621	Mesaconic acid	5.414	131.034	[M+H]+	131.034	True	3.26309e+07	1.4125e+07	4.33035e+08	5.22854e+08	0.0489134	-4.35363	C5H6O4	Branched fatty acids	HNEGQIOMVPPMNR-NSCUHMNNSA-N	CC(=CC(=O)O)C(=O)O	C01732	874	HMDB0000749	Lipids and lipid-like molecules	Fatty Acyls	DOWN
NEG2104	Fluorenone	4.673	179.05	[M-H]-	179.05	True	7.11702e+08	1.41392e+09	1.63593e+08	1.95963e+08	5.91177	2.56359	C13H8O	Fluorenes	YLQWCDOCJODRMT-UHFFFAOYSA-N	O=C1C=2C=CC=CC2C=3C=CC=CC13	C06712	10241	---	Benzenoids	Fluorenes	UP
POS25156	luteolin 3',4'-di-O-beta-D-glucopyranoside	11.629	628.193	[M+NH4]+	628.187	True	9.14969e+06	7.00093e+06	3.18562e+07	2.76215e+07	0.271541	-1.88076	C27H30O16	Flavonoid O-glycosides	XKAYFELZCPZDEK-IPOZFMEPSA-N	OC[C@H]1O[C@@H](OC2=C(O[C@@H]3O[C@H](CO)[C@@H](O)[C@H](O)[C@H]3O)C=C(C=C2)C4=CC(=O)C5=C(O)C=C(O)C=C5O4)[C@H](O)[C@@H](O)[C@@H]1O	---	21579130	---	Phenylpropanoids and polyketides	Flavonoids	DOWN
POS8304	Mirtazapine	0.948	266.16	[M+H]+	266.165	True	1.73136e+08	1.20056e+08	2.13265e+09	2.25104e+09	0.0668824	-3.90223	C17H19N3	Piperazinoazepines	RONZAEMNMFQXRA-UHFFFAOYSA-N	CN1CCN2C(C1)C1=C(CC3=C2N=CC=C3)C=CC=C1	C07570	4205	HMDB0014514	Piperazinoazepines	Piperazinoazepines	DOWN
POS7964	Lys-Leu	1.965	260.197	[M+H]+	260.197	True	1.65321e+08	3.58661e+08	1.06086e+09	9.68415e+08	0.258211	-1.95338	C12H25N3O3	Peptides	ATIPDCIQTUXABX-UWVGGRQHSA-N	CC(C)C[C@@H](C(=O)O)NC(=O)[C@H](CCCCN)N	---	7016103	HMDB0028955	Organic acids and derivatives	Carboxylic acids and derivatives	DOWN
POS12310	dAMP	2.11	332.076	[M+H]+	332.075	True	1.31349e+08	1.08738e+08	11475.5	11475.5	10460.8	13.3527	C10H14N5O6P	Purine deoxyribonucleoside monophosphates	KHWCHTKSEGGWEX-RRKCRQDMSA-N	NC1=NC=NC2=C1N=CN2[C@H]1C[C@H](O)[C@@H](COP(O)(O)=O)O1	C00360	---	HMDB0000905	Nucleosides, nucleotides, and analogues	Purine nucleotides	UP
POS12459	N-Isobutyl-2,4,12-Octadecatrienamide	11.828	334.311	[M+H]+	334.31	True	1.79217e+07	1.56248e+07	3.27364e+07	1.42679e+07	0.71369	-0.48663	C22H39NO	N-acyl amines	PCWWIOUZYOPZHT-VBUSEHTESA-N	OC(=NCC(C)C)C=CC=CCCCCCCC=CCCCCC	---	25221579	HMDB0032033	Lipids and lipid-like molecules	Fatty Acyls	NoSig
POS19370	(5Z,8S,9E,11Z,14Z)-8-Hydroxyicosa-5,9,11,14-tetraenoylcarnitine	7.786	464.338	[M+H]+	464.338	True	6.61319e+07	7.76531e+07	11475.5	11475.5	6264.84	12.6131	C27H45NO5	Fatty Acyls	WGEGVKLLAFSTDS-UHFFFAOYSA-N	CCCCCC=CCC=CC=CC(O)CC=CCCCC(=O)OC(CC([O-])=O)C[N+](C)(C)C	---	---	HMDB0241590	Lipids and lipid-like molecules	Fatty Acyls	UP
POS7024	GalNAc	0.916	244.079	[M+Na]+	244.079	True	1.79293e+08	1.76016e+08	1.00813e+07	4.95105e+07	5.96238	2.57589	C8H15NO6	N-acyl-alpha-hexosamines	OVRNDRQMDRJTHS-CBQIKETKSA-N	CC(=O)N[C@H]1[C@H](O)O[C@H](CO)[C@H](O)[C@@H]1O	C01074	---	HMDB0000212	Organic oxygen compounds	Organooxygen compounds	UP
POS9073	Piscidic acid	0.883	279.047	[M+Na]+	279.048	True	3.69749e+07	2.01679e+07	1.75678e+09	1.70582e+09	0.0165029	-5.92114	C11H12O7	Phenylpropanoic acids	TUODPMGCCJSJRH-KWQFWETISA-N	O=C(O)C(O)C(O)(C(=O)O)CC1=CC=C(O)C=C1	---	6710641	HMDB0030809	Phenylpropanoids and polyketides	Phenylpropanoic acids	DOWN
POS7422	1-Deoxy-1-morpholino-D-fructose	1.51	250.128	[M+H-H2O]+	250.129	True	1.01627e+09	8.23764e+08	3.45801e+09	4.66652e+09	0.226478	-2.14255	C10H19NO6	Oxazinanes	JPANQHVKLYKLEB-UHFFFAOYSA-N	OCC(O)C(O)C(O)C(=O)CN1CCOCC1	---	220877	HMDB0243858	Organoheterocyclic compounds	Oxazinanes	DOWN
POS2263	Glutamine	0.951	147.076	[M+H]+	147.076	True	2.90374e+08	2.63255e+08	1.83192e+08	1.9024e+08	1.48254	0.568072	C5H10N2O3	Amino acids and derivatives	ZDXPYRJPNDTMRX-VKHMYHEASA-N	C(CC(=O)N)C(C(=O)O)N	C00064	---	HMDB0000641	Organic acids and derivatives	Carboxylic acids and derivatives	NoSig
POS6516	Pterosin G	6.531	235.132	[M+H]+	235.133	True	1.45541e+07	8.32735e+06	1.77115e+08	1.58816e+08	0.0681135	-3.87592	C14H18O3	Indanones	LGXRGPOUGZXSEB-NSHDSACASA-N	CC1=CC2=C(C(=C1CCO)C)C(=O)[C@@H](C2)CO	---	169739	---	Benzenoids	Indanes	DOWN
NEG3064	Hydroxyferulic acid	5.769	209.042	[M-H]-	209.045	True	5.19057e+07	5.12826e+07	1.99813e+07	1.84718e+07	2.68349	1.42411	C10H10O5	Hydroxyferulic acid and derivatives	YFXWTVLDSKSYLW-UHFFFAOYSA-N	O=C(O)C=CC1=CC(O)=C(O)C(OC)=C1	---	---	---	Phenylpropanoids and polyketides	Cinnamic acids and derivatives	UP
POS2116	6-Methylpiperidine-2-Carboxylic Acid	4.822	144.102	[M+H]+	144.102	True	8.44144e+08	2.27297e+08	1.82419e+10	1.50301e+10	0.0322025	-4.95668	C7H13NO2	Amino acids and derivatives	IHLDCUQUFBWSJU-UHFFFAOYSA-N	O=C(O)C1NC(C)CCC1	---	16396232	---	Organic acids and derivatives	Carboxylic acids and derivatives	DOWN
NEG4300	2-heptylhexanedioic acid	5.553	243.164	[M-H]-	243.16	True	3.36044e+08	3.53365e+08	1.38619e+07	7.93544e+06	31.6281	4.98314	C13H24O4	Medium-chain fatty acids	BXXCVHNCCFZMSE-UHFFFAOYSA-N	CCCCCCCC(CCCC(=O)O)C(=O)O	---	5133398	---	Lipids and lipid-like molecules	Fatty Acyls	UP
POS15825	(5Z,8R,9S,11R,13E,15S,19R)-9,11,15,19-Tetrahydroxy-5,13-prostadienoic acid	7.79	393.227	[M+Na]+	393.225	True	1.98289e+08	2.10222e+08	8.37374e+06	1.64423e+07	16.4616	4.04103	C20H34O6	Prostaglandins and related compounds	UBWZMPMLSDJDSU-OQRQNLQMSA-N	C[C@H](CCC[C@@H](/C=C/[C@H]1[C@@H](C[C@@H]([C@@H]1C/C=C\CCCC(=O)O)O)O)O)O	---	5283047	---	Lipids and lipid-like molecules	Fatty Acyls	UP
POS3040	1-Methoxy-4-(2-propenyl)benzene	14.234	166.123	[M+NH4]+	166.123	True	2.20963e+08	9.81529e+07	1.57589e+08	1.98886e+08	0.8952	-0.159718	C10H12O	Anisoles	ZFMSMUAANRJZFM-UHFFFAOYSA-N	O(C1=CC=C(C=C1)CC=C)C	C10452	8815	HMDB0034121	Benzenoids	Phenol ethers	NoSig
POS7262	Koninginin E	8.913	247.169	[M-2H2O+H]+	247.169	True	1.28656e+08	1.40861e+08	385944	950083	201.73	7.65628	C16H26O4	Benzopyrans	INHVGPIPHZJQOP-ZNMIVQPWSA-N	CCCCCC[C@H](O)[C@@H]1CCC2=C(O1)[C@H](O)CCC2=O	---	11426065	---	Organoheterocyclic compounds	Benzopyrans	UP
POS10387	Phytosphingosine	8.481	300.29	[M+H-H2O]+	300.29	True	6.44569e+08	8.10975e+08	41726.4	22951.1	22504.7	14.4579	C18H39NO3	Alkanolamines	AERBNCYCJBRYDG-KSZLIROESA-N	CCCCCCCCCCCCCC[C@H]([C@H]([C@H](CO)N)O)O	C12144	---	HMDB0004610	Organic nitrogen compounds	Organonitrogen compounds	UP
POS3371	5-[(1-Iminoethyl)amino]-2-aminopentanoic acid	5.126	174.124	[M+H]+	174.124	True	4.41874e+07	2.14681e+07	1.38045e+09	1.37449e+09	0.023832	-5.39096	C7H15N3O2	Carboxylic acids and derivatives	UYZFAUAYFLEHRC-UHFFFAOYSA-N	CC(=N)NCCCC(N)C(O)=O	---	4395;59947106	HMDB0246210	Organic acids and derivatives	Carboxylic acids and derivatives	DOWN
POS12777	2-(4-hydroxyquinazolin-2-ylthio)-1-(2-methylpiperidyl)ethan-1-one	0.91	340.111	[M+Na]+	340.109	True	1.84302e+08	1.91021e+08	1.46371e+07	8.0274e+06	16.56	4.04963	C16H19N3O2S	Quinazolines	JDYDUSALXVAQRZ-UHFFFAOYSA-N	CC1CCCCN1C(=O)CSc1nc(O)c2ccccc2n1	---	135486373	---	Organoheterocyclic compounds	Diazanaphthalenes	UP
POS2708	Homostachydrine	14.134	158.117	[M+H]+	158.118	True	4.03462e+08	2.07743e+08	1.80174e+08	3.80865e+08	1.08942	0.123556	C8H15NO2	Amino acids and derivatives	XULZWQRXYTVUTE-ZETCQYMHSA-N	C[N+]1(C)CCCC[C@H]1C(=O)[O-]	C08283	441447	HMDB0033433	Organic acids and derivatives	Carboxylic acids and derivatives	NoSig
POS11374	Dehydrophytosphingosine	8.012	316.284	[M+H]+	316.285	True	3.17612e+08	3.8874e+08	3.55155e+06	288454	183.946	7.52314	C18H37NO3	Lipids	CQKNELOTFUSOTP-UHFFFAOYSA-N	OCC(N)C(O)C(O)CCCC=CCCCCCCCCC	---	---	HMDB0038057	Organic nitrogen compounds	Organonitrogen compounds	UP
POS5644	Carboxyibuprofen	6.564	219.101	[M+H-H2O]+	219.101	True	1.09408e+08	7.68756e+07	1.02125e+09	1.03194e+09	0.0907288	-3.4623	C13H16O4	Phenylpropanoic acids	DIVLBIVDYADZPL-UHFFFAOYSA-N	CC(CC1=CC=C(C=C1)C(C)C(=O)O)C(=O)O	---	10444113	HMDB0060564	Phenylpropanoids and polyketides	Phenylpropanoic acids	DOWN
POS24319	Vitexin 2''-O-p-coumarate	8.117	601.135	[M+Na]+	601.132	True	803965	470057	2.64835e+07	1.86795e+07	0.0282094	-5.14768	C30H26O12	Flavonoid C-glycosides	FJGOEBQRHWKKJH-HORBVDEJSA-N	O=C(OC1C(O)C(O)C(OC1C=2C(O)=CC(O)=C3C(=O)C=C(OC32)C=4C=CC(O)=CC4)CO)C=CC5=CC=C(O)C=C5	---	101422334	HMDB0037471	Organic oxygen compounds	Organooxygen compounds	DOWN
POS762	DL-Cycloserine	3.873	103.055	[M+H]+	103.05	True	1.98365e+10	1.83631e+10	3.64586e+07	28865961	584.767	9.19172	C3H6N2O2	Amino acids and derivatives	DYDCUQKUCUHJBH-UHFFFAOYSA-N	O=C1NOCC1N	C08057	6234;51670069	HMDB0014405	Organoheterocyclic compounds	Azolines	UP
POS12185	cAMP	1.013	330.059	[M+H]+	330.06	True	1.07632e+07	11475.5	1.03368e+09	2.06492e+09	0.00347727	-8.16783	C10H12N5O6P	3',5'-cyclic purine nucleotides	IVOMOUWHDPKRLL-KQYNXXCUSA-N	NC1=C2N=CN([C@H]3O[C@@H]4CO[P@](O)(=O)O[C@@H]4[C@@H]3O)C2=NC=N1	C00575	25322948	HMDB0000058	Nucleosides, nucleotides, and analogues	Purine nucleotides	DOWN
NEG3508	Acetamiprid	1.111	221.06	[M-H]-	221.06	True	1.40345e+09	1.73361e+09	6.36155e+07	1.19592e+08	17.123	4.09786	C10H11ClN4	2-halopyridines	WCXDHFDTOYPNIE-RIYZIHGNSA-N	Clc1ncc(cc1)CN(\C(=N\C#N)C)C	C18507	213021	HMDB0247906	Organoheterocyclic compounds	Pyridines and derivatives	UP
POS10510	Leu-Gly-Leu	5.605	302.207	[M+H]+	302.207	True	1.6307e+09	1.38998e+09	1.25998e+09	1.45155e+09	1.11401	0.155766	C14H27N3O4	Peptides	HYIFFZAQXPUEAU-QWRGUYRKSA-N	CC(C)C[C@@H](C(=O)NCC(=O)N[C@@H](CC(C)C)C(=O)O)N	---	88047	---	Organic acids and derivatives	Carboxylic acids and derivatives	NoSig
NEG2680	1,2,4-Triazin-5(2H)-one, 6-(1,1-dimethylethyl)-3-(methylthio)-	4.952	198.071	[M-H]-	198.071	True	2.25256e+07	3.36335e+07	9.86795e+07	1.35282e+08	0.240036	-2.05868	C8H13N3OS	Aryl thioethers	MIWRSUQXSCLDNV-UHFFFAOYSA-N	CC(C)(C)C1=NNC(=NC1=O)SC	---	135502804	---	Organosulfur compounds	Thioethers	DOWN
POS7125	Thermopsine	5.024	245.163	[M+H]+	245.165	True	2.219e+07	8.36917e+06	2.21343e+08	2.18696e+08	0.0694464	-3.84796	C15H20N2O	Anagyrine-type alkaloids	FQEQMASDZFXSJI-UPJWGTAASA-N	O=C1C=CC=C2N1CC3CC2CN4CCCCC43	C10789	---	---	Alkaloids and derivatives	Lupin alkaloids	DOWN
NEG4282	Pseudouridine	6.706	243.059	[M-H]-	243.062	True	1.07876e+07	6.07425e+06	1.28271e+08	9.46845e+07	0.0756287	-3.72492	C9H12N2O6	Nucleoside and nucleotide analogues	PTJWIQPHWPFNBW-GBNDHIKLSA-N	c1c(c(nc(n1)O)O)[C@H]2[C@@H]([C@@H]([C@H](O2)CO)O)O	C02067	15047	HMDB0000767	Nucleosides, nucleotides, and analogues	Nucleoside and nucleotide analogues	DOWN
POS16420	Strophanthidin	7.526	405.227	[M+H]+	405.227	True	1.13042e+08	1.03293e+08	804823	2.36512e+06	68.2459	6.09267	C23H32O6	Cardenolides and derivatives	ODJLBQGVINUMMR-HZXDTFASSA-N	CC12CCC3C(CCC4(O)CC(O)CCC34C=O)C1(O)CCC2C1=CC(=O)OC1	C19988	5702136	HMDB0258516	Lipids and lipid-like molecules	Steroids and steroid derivatives	UP
POS12287	Bexarotene	6.901	331.209	[M+H-H2O]+	331.206	True	8.21098e+07	7.86151e+07	1.22953e+07	3.43e+07	3.44938	1.78634	C24H28O2	Retinoids	NAVMQTYZDKMPEU-UHFFFAOYSA-N	C=C(c1ccc(C(=O)O)cc1)c1cc2c(cc1C)C(C)(C)CCC2(C)C	---	82146	HMDB0014452	Lipids and lipid-like molecules	Prenol lipids	UP
NEG3560	1-Hydroxyanthraquinone	0.958	223.039	[M-H]-	223.04	True	3.8916e+08	4.0124e+08	1.22549e+09	1.67423e+09	0.272578	-1.87526	C14H8O3	Anthraquinones	BTLXPCBPYBNQNR-UHFFFAOYSA-N	O=C1C=2C=CC=CC2C(=O)C=3C(O)=CC=CC13	C02980	8512	HMDB0243898	Benzenoids	Anthracenes	DOWN
NEG835	Flucytosine	1.93	128.03	[M-H]-	128.027	True	2.47845e+09	3.07847e+09	7.7653e+08	3.09553e+08	5.11648	2.35515	C4H4FN3O	Halopyrimidines	XRECTZIEBJDKEO-UHFFFAOYSA-N	FC=1\C=N/C(=O)NC=1N	---	3366	HMDB0015231	Organoheterocyclic compounds	Diazines	UP
POS14436	Isomuronic acid	9.041	367.245	[M+H]+	367.248	True	2.47638e+08	1.958e+08	3.35437e+06	3.86601e+06	61.4148	5.94051	C21H34O5	Butenolides	KYSXDEQQOVVLIN-GOSISDBHSA-N	CC(=O)CCCCCCCCCCCCC[C@H]1OC(=O)C(=C1C(=O)O)C	---	138756210	---	Organoheterocyclic compounds	Dihydrofurans	UP
POS4778	1-(2-Hydroxyethyl)-2,2,6,6-tetramethyl-4-hydroxypiperidine	6.41	202.18	[M+H]+	202.18	True	9.30787e+07	9.0236e+07	1.71368e+07	2.20478e+07	4.67824	2.22597	C11H23NO2	Piperidines	STEYNUVPFMIUOY-UHFFFAOYSA-N	CC1(C)CC(O)CC(C)(C)N1CCO	---	104301	---	Organoheterocyclic compounds	Piperidines	UP
POS2211	Allysine	14.19	146.081	[M+H]+	146.081	True	1.86568e+08	1.13601e+08	3.20358e+08	1.51939e+08	0.635551	-0.65392	C6H11NO3	Amino acids and derivatives	GFXYTQPNNXGICT-UHFFFAOYSA-N	O=CCCCC(N)C(=O)O	C04076	207;25244769	HMDB0303320	Organic acids and derivatives	Carboxylic acids and derivatives	DOWN
POS30136	PC(16:0/20:5)	9.278	808.581	[M+H]+	808.585	True	1.19036e+08	1.01118e+08	2.90313e+07	3.93842e+07	3.2179	1.68612	C46H82NO8P	Phosphatidylcholines	MWXAIAMSOXOQJK-JIXVGTEKSA-N	CCCCCCCCCCCCCCCC(=O)OC[C@]([H])(COP([O-])(=O)OCC[N+](C)(C)C)OC(=O)CC\C=C/C\C=C/C\C=C/C\C=C/C\C=C/CCCCC	---	24778735	HMDB0007989	Lipids and lipid-like molecules	Glycerophospholipids	UP
POS1529	3-Hydroxy-4,5-dimethyl-2(5H)-furanone	14.698	129.054	[M+H]+	129.055	True	1.10219e+09	1.27461e+09	1.14639e+10	3.69057e+09	0.156837	-2.67266	C6H8O3	Dihydrofurans	UNYNVICDCJHOPO-UHFFFAOYSA-N	CC1OC(=O)C(O)=C1C	---	62835	HMDB0031306	Organoheterocyclic compounds	Dihydrofurans	DOWN
NEG9164	Monorden	3.265	363.065	[M-H]-	363.064	True	268867	11475.5	5.46725e+07	5.86103e+07	0.00247471	-8.65852	C18H17ClO6	Hydroxybenzoic acid derivatives	WYZWZEOGROVVHK-GTMNPGAYSA-N	O=C1OC(C)CC2OC2C=CC=CC(=O)CC=3C(Cl)=C(O)C=C(O)C13	---	9799192	HMDB0242304	Benzenoids	Benzene and substituted derivatives	DOWN
POS5603	Propionylcarnitine	7.376	218.138	[M+H]+	218.139	True	2.3767e+08	5.44489e+08	7.61185e+08	2.32619e+08	0.787035	-0.3455	C10H19NO4	Acyl carnitines	UFAHZIUFPNSHSL-UHFFFAOYSA-N	[H][C@](CC([O-])=O)(C[N+](C)(C)C)OC(=O)CC	---	12879828	HMDB0000824	Lipids and lipid-like molecules	Fatty Acyls	NoSig
NEG8924	Cannabidiolic acid	5.528	357.205	[M-H]-	357.207	True	6.29898e+08	6.91225e+08	532699	813711	981.218	9.93843	C22H30O4	Benzene and substituted derivatives	WVOLTBSCXRRQFR-UHFFFAOYSA-N	CCCCCC1=CC(O)=C(C2C=C(C)CCC2C(C)=C)C(O)=C1C(O)=O	C10784	4486399	HMDB0249587	Benzenoids	Benzene and substituted derivatives	UP
POS7703	Amfenac	2.305	256.093	[M+H]+	256.097	True	2.17949e+06	6.32343e+06	1.76985e+09	7.61648e+08	0.00335884	-8.21782	C15H13NO3	Benzophenones	SOYCMDCMZDHQFP-UHFFFAOYSA-N	NC1=C(CC(O)=O)C=CC=C1C(=O)C1=CC=CC=C1	---	2136	HMDB0248289	Benzenoids	Benzene and substituted derivatives	DOWN
POS3443	N-Carboxyethyl-g-aminobutyric acid	0.95	176.091	[M+H]+	176.092	True	7.84533e+07	4.36976e+07	1.34197e+09	1.08924e+09	0.0502429	-4.31494	C7H13NO4	Carboxylic acids and derivatives	SRGQUICKDUQCKO-UHFFFAOYSA-N	OC(=O)CCCNCCC(O)=O	---	2572	HMDB0002201	Organic acids and derivatives	Carboxylic acids and derivatives	DOWN
POS1901	Fumaric acid	5.171	139.003	[M+Na]+	139	True	2.46812e+06	11475.5	5.82608e+08	5.62284e+08	0.00216579	-8.85089	C4H4O4	Dicarboxylic acids and derivatives	VZCYOOQTPOCHFL-OWOJBTEDSA-N	O=C(O)C=CC(=O)O	C00122	444972	HMDB0000134	Organic acids and derivatives	Carboxylic acids and derivatives	DOWN
POS9116	Vernolic acid	10.64	279.231	[M+H-H2O]+	279.231	True	8.25748e+07	1.14526e+08	4.83275e+06	2.79281e+06	25.8474	4.69195	C18H32O3	Long-chain fatty acids	CCPPLLJZDQAOHD-FLIBITNWSA-N	CCCCCC1C(O1)C/C=C\CCCCCCCC(=O)O	C08368	5356421	HMDB0004702	Lipids and lipid-like molecules	Fatty Acyls	UP
POS10001	8,15-Eperuanediol	12.212	293.283	[M-H2O+H]+	293.283	True	732404	548612	677485	256563	1.37147	0.45572	C20H38O2	Diterpenoids	MCHQEVJMCLOQAZ-AKMRJOLWSA-N	CC(CCO)CCC1[C@](C)(O)CCC2C(C)(C)CCCC12C	---	60208868	---	Lipids and lipid-like molecules	Prenol lipids	NoSig
POS11174	Dydrogesterone	9.672	313.219	[M+H]+	313.216	True	2.00244e+08	2.24859e+08	1.64775e+06	795344	174.002	7.44296	C21H28O2	Gluco/mineralocorticoids, progestogins and derivatives	JGMOKGBVKVMRFX-HQZYFCCVSA-N	[H][C@@]12CC[C@H](C(C)=O)[C@@]1(C)CC[C@]1([H])[C@@]2([H])C=CC2=CC(=O)CC[C@@]12C	---	9051	HMDB0014522	Lipids and lipid-like molecules	Steroids and steroid derivatives	UP
POS19578	3-Oxoglycyrrhetinic Acid	8.114	469.332	[M+H]+	469.331	True	2.07865e+06	4.74673e+06	6.01095e+07	3.58283e+07	0.0711437	-3.81312	C30H44O4	Triterpenoids	QGWDYPREORDRIT-LPXJIFNVSA-N	CC1(C(=O)O)CCC2(C)CCC3(C)C(=CC(=O)C4C5(C)CCC(=O)C(C)(C)C5CCC43C)C2C1	---	3129312	---	Lipids and lipid-like molecules	Prenol lipids	DOWN
POS10419	2-[(2,5-dimethyl(1,3-oxazolino[4,5-e]pyrimidin-7-yl))amino]-4-methylpentanoic acid	3.384	301.129	[M+Na]+	301.127	True	6.43003e+07	3.94017e+07	2.80616e+08	973038	0.368275	-1.44115	C13H18N4O3	Amino acids and derivatives	OABYFRXECDYIIL-UHFFFAOYSA-N	Cc1nc(NC(CC(C)C)C(=O)O)c2nc(C)oc2n1	---	605552;5772173	---	Organic acids and derivatives	Carboxylic acids and derivatives	DOWN
NEG3509	Cystathionine	1.324	221.06	[M-H]-	221.06	True	8.77142e+07	6.89689e+07	1.61468e+09	1.99752e+09	0.043376	-4.52696	C7H14N2O4S	Amino acids and derivatives	ILRYLPWNYFXEMH-UHFFFAOYSA-N	C(CSC[C@@H](C(=O)O)N)[C@@H](C(=O)O)N	C00542	834	HMDB0000099	Organic acids and derivatives	Carboxylic acids and derivatives	DOWN
POS18799	Imperialine	7.435	452.312	[M+Na]+	452.314	True	4.18314e+08	5.09029e+08	525931	2.59557e+06	297.082	8.21472	C27H43NO3	Cerveratrum-type alkaloids	IQDIERHFZVCNRZ-LRCDAWNTSA-N	O=C1CC2C3CCC4C(CN5CC(C)CCC5C4(O)C)C3CC2C6(C)CCC(O)CC16	C10808	---	HMDB0256206	Lipids and lipid-like molecules	Steroids and steroid derivatives	UP
NEG356	3-Aminoisobutanoate	1.083	102.052	[M-H]-	102.056	True	3.39411e+07	1.15862e+08	3.63447e+07	4.37042e+07	1.8714	0.904118	C4H9NO2	Amino acids and derivatives	QCHPKSFMDHPSNR-UHFFFAOYSA-N	CC(CN)C(O)=O	C05145	64956;25201103	HMDB0003911	Organic acids and derivatives	Carboxylic acids and derivatives	UP
POS16409	4-[5-(4-hydroxy-3,5-dimethoxyphenyl)-3,4-dimethyloxolan-2-yl]-2,6-dimethoxyphenol	6.677	405.19	[M+H]+	405.191	True	1.54714e+07	1.31261e+07	9.77637e+07	9.74359e+07	0.146504	-2.77099	C22H28O7	7,7'-epoxylignans	CAUANPLJFMVCHO-UHFFFAOYSA-N	COC1=CC(=CC(OC)=C1O)C2OC(C(C)C2C)C3=CC(OC)=C(O)C(OC)=C3	---	13870574	HMDB0038953	Lignans, neolignans and related compounds	Furanoid lignans	DOWN
NEG372	Malonic acid	3.25	102.999	[M-H]-	103.004	True	3.34005e+07	1.25519e+07	5.3556e+08	4.91902e+08	0.0447242	-4.4828	C3H4O4	Dicarboxylic acids and derivatives	OFOBLEOULBTSOW-UHFFFAOYSA-N	C(C(=O)O)C(=O)O	C00383	---	HMDB0000691	Organic acids and derivatives	Carboxylic acids and derivatives	DOWN
NEG2111	1-(2,4-Dihydroxyphenyl)-1-butanone	6.486	179.069	[M-H]-	179.071	True	3.0251e+07	3.08363e+07	524048	624139	53.2033	5.73344	C10H12O3	Organooxygen compounds	IWADIQGGJLCBRK-UHFFFAOYSA-N	CCCC(=O)C1=C(O)C=C(O)C=C1	---	78103	HMDB0032128	Organic oxygen compounds	Organooxygen compounds	UP
POS1880	p-Aminophenetole	1.514	138.091	[M+H]+	138.091	True	1.29741e+08	1.06925e+08	4.08827e+08	1.28843e+09	0.13944	-2.84228	C8H11NO	Aminophenyl ethers	IMPPGHMHELILKG-UHFFFAOYSA-N	CCOc1ccc(N)cc1	---	9076	HMDB0246417	Benzenoids	Phenol ethers	DOWN
POS2569	6-n-Propyluracil	3.533	155.082	[M+H]+	155.082	True	1.46035e+07	1.0423e+08	8.86177e+08	8.87069e+08	0.0670146	-3.89938	C7H10N2O2	Diazines	IMUTYIOWQFQGIC-UHFFFAOYSA-N	CCCC1=CC(=O)NC(=O)N1	---	96188	HMDB0247095	Organoheterocyclic compounds	Diazines	DOWN
POS10553	(5R,6E)-5-Hydroxy-1,7-Diphenyl-6-Hepten-3-One	6.898	303.134	[M+Na]+	303.136	True	7.52495e+06	4.505e+06	1.28502e+08	6.11941e+07	0.0634169	-3.97899	C19H20O2	Linear diarylheptanoids	NEQGOKAKPXXESR-UHFFFAOYSA-N	O=C(CCC=1C=CC=CC1)CC(O)C=CC=2C=CC=CC2	---	44559751	---	Phenylpropanoids and polyketides	Diarylheptanoids	DOWN
POS12275	2-(3-(8-hydroxyoctyl)phenoxy)-2-methylpropanoic acid	9.54	331.187	[M+Na]+	331.188	True	7.46944e+07	7.05805e+07	7.97921e+06	3.40824e+06	12.7574	3.67327	C18H28O4	Phenoxyacetic acid derivatives	NYFMYHQFRBQXEY-UHFFFAOYSA-N	OCCCCCCCCC1=CC=CC(OC(C(O)=O)(C)C)=C1	---	118525107	---	Benzenoids	Benzene and substituted derivatives	UP
POS340	2-Methylpropanoic acid	4.619	89.0603	[M+H]+	89.0597	True	2.216e+08	1.81637e+08	3.39288e+08	4.78574e+08	0.493038	-1.02023	C4H8O2	Carboxylic acids	KQNPFQTWMSNSAP-UHFFFAOYSA-N	O=C(O)C(C)C	C02632	---	HMDB0001873	Organic acids and derivatives	Carboxylic acids and derivatives	DOWN
NEG3356	1-Methyltryptophan	6.356	217.101	[M-H]-	217.098	True	1.85127e+09	2.03598e+09	2.41995e+07	2.85026e+07	73.7589	6.20475	C12H14N2O2	Indolyl carboxylic acids and derivatives	ZADWXFSZEAPBJS-UHFFFAOYSA-N	O=C(O)C(N)CC1=CN(C=2C=CC=CC21)C	---	676159;6920150	---	Organoheterocyclic compounds	Indoles and derivatives	UP
POS2691	N-Acetylproline	4.922	158.081	[M+H]+	158.081	True	4.59169e+08	2.57282e+08	1.25069e+10	1.18932e+10	0.0293626	-5.08988	C7H11NO3	Amino acids and derivatives	GNMSLDIYJOSUSW-LURJTMIESA-N	O=C(O)C1N(C(=O)C)CCC1	---	---	HMDB0094701	Organic acids and derivatives	Carboxylic acids and derivatives	DOWN
NEG4846	4-{[2-(1H-indol-3-yl)ethyl]amino}-4-oxobutanoic acid	6.76	259.112	[M-H]-	259.109	True	1.53817e+08	1.58802e+08	2.03645e+06	2.12694e+06	75.0878	6.23051	C14H16N2O3	3-alkylindoles	FMXUSNAWMLGDCZ-UHFFFAOYSA-N	O=C(O)CCC(O)=NCCc1c[nH]c2ccccc12	---	2797984	---	Organoheterocyclic compounds	Indoles and derivatives	UP
POS3065	Paeonol	6.511	167.07	[M+H]+	167.07	True	1.13334e+08	9.58719e+07	2.09988e+08	2.32158e+08	0.473159	-1.0796	C9H10O3	Ketones	UILPJVPSNHJFIK-UHFFFAOYSA-N	COC1=CC(O)=C(C=C1)C(C)=O	C10712	11092	HMDB0256081	Organic oxygen compounds	Organooxygen compounds	DOWN
POS16537	7-Ketodeoxycholic acid	8.566	407.278	[M+H]+	407.279	True	1.98563e+09	1.79621e+09	629325	1.94442e+07	188.399	7.55765	C24H38O5	Hydroxy bile acids, alcohols and derivatives	RHCPKKNRWFXMAT-RRWYKFPJSA-N	C[C@H](CCC(=O)O)[C@H]1CC[C@@H]2[C@@]1([C@H](C[C@H]3[C@H]2C(=O)C[C@H]4[C@@]3(CC[C@H](C4)O)C)O)C	C04643	188292	HMDB0000391	Lipids and lipid-like molecules	Steroids and steroid derivatives	UP
POS11070	(E)-4-[(1R,2S,3S,4R,8aS)-2,3,4-trihydroxy-2,5,5,8a-tetramethyl-3,4,4a,6,7,8-hexahydro-1H-naphthalen-1-yl]but-3-en-2-one	7.98	311.221	[M+H]+	311.222	True	2.36044e+08	2.40643e+08	1.52925e+08	1.39315e+08	1.63115	0.705889	C18H30O4	Sesquiterpenoids	GUVJPXABQYFWPD-GSZDNMEJSA-N	O=C(C=CC1C(O)(C)C(O)C(O)C2C(C)(C)CCCC12C)C	---	71694416	---	Lipids and lipid-like molecules	Prenol lipids	UP
NEG645	2-Hydroxyisovaleric acid	4.94	117.051	[M-H]-	117.056	True	1.43865e+08	1.11471e+08	5.96542e+08	6.76336e+08	0.200597	-2.31763	C5H10O3	Fatty Acyls	NGEWQZIDQIYUNV-UHFFFAOYSA-N	CC(C)C(C(=O)O)O	---	99823	HMDB0000407	Lipids and lipid-like molecules	Fatty Acyls	DOWN
NEG7025	2-((2,6-Diethylphenyl)(methoxymethyl)amino)-2-oxo-ethanesulfonic acid	6.238	314.106	[M-H]-	314.107	True	6.49092e+07	6.14859e+07	1.96134e+07	1.36309e+07	3.802	1.92676	C14H21NO5S	Anilides	UTCJUUGCHWHUNI-UHFFFAOYSA-N	CCC1=CC=CC(CC)=C1N(COC)C(=O)CS(O)(=O)=O	---	115236	---	Benzenoids	Benzene and substituted derivatives	UP
POS1956	Dimethyl-3-hydroxypyrid-4-one	6.109	140.071	[M+H]+	140.071	True	3.45632e+07	4.63466e+07	2.2096e+08	2.00002e+08	0.192202	-2.3793	C7H9NO2	Pyridines and derivatives	JTUPDNHGJNUOCW-UHFFFAOYSA-N	CC1=NC=C(C)C(=O)C1O	---	66895773	HMDB0251390	Organoheterocyclic compounds	Pyridines and derivatives	DOWN
POS3889	Sebacic acid	8.548	185.117	[M-H2O+H]+	185.117	True	1.16865e+08	1.04161e+08	11475.5	1.02203e+06	213.86	7.74052	C10H18O4	Medium-chain fatty acids	CXMXRPHRNRROMY-UHFFFAOYSA-N	C(CCCCC(=O)O)CCCC(=O)O	C08277	5192	HMDB0000792	Lipids and lipid-like molecules	Fatty Acyls	UP
POS21598	N-(2,5-dimethoxyphenyl)-2-[2-oxo-4-(2-1,2,3,4-tetrahydroisoquinolylcarbonyl)hy droquinolyl]acetamide	5.561	520.18	[M+Na]+	520.184	True	3.80626e+06	11475.5	5.15609e+08	5.7781e+08	0.00349156	-8.16191	C29H27N3O5	Quinoline carboxamides	XOTRRLNXJZCCBC-UHFFFAOYSA-N	COc1ccc(OC)c(N=C(O)Cn2c(=O)cc(C(=O)N3CCc4ccccc4C3)c3ccccc32)c1	---	17251223	---	Organoheterocyclic compounds	Quinolines and derivatives	DOWN
NEG529	Trifluoroacetic acid	13.695	112.981	[M-H]-	112.986	True	2.42819e+09	2.61849e+09	2.21246e+09	2.36335e+09	1.1029	0.141308	C2HF3O2	Alpha-halocarboxylic acids	DTQVDTLACAAQTR-UHFFFAOYSA-N	C(=O)(C(F)(F)F)O	---	6422;23138861	HMDB0014118	Organic acids and derivatives	Carboxylic acids and derivatives	NoSig
NEG83	Crotonic acid	5.422	85.0256	[M-H]-	85.0295	True	7.40573e+07	7.386e+07	1.42123e+08	1.57145e+08	0.494263	-1.01665	C4H6O2	Straight chain fatty acids	LDHQCZJRKDOVOX-NSCUHMNNSA-N	O=C(O)C=CC	C01771	637090	HMDB0010720	Lipids and lipid-like molecules	Fatty Acyls	DOWN
POS4359	4-(Butylamino)benzoic acid	7.067	194.118	[M+H-H2O]+	194.118	True	2.61856e+07	3.8225e+07	1.91324e+08	1.9408e+08	0.167125	-2.581	C11H15NO2	Benzene and substituted derivatives	YCCRFDDXAVMSLM-UHFFFAOYSA-N	CCCCNC1=CC=C(C=C1)C(O)=O	---	95946	HMDB0246301	Benzenoids	Benzene and substituted derivatives	DOWN
POS16217	1-Naphthalenepentanoic acid, 4-(acetyloxy)-3,4,4a,5,6,7,8,8a-octahydro-beta,2,5,5,8a-pentamethyl-3-oxo-, (4S,8aS)-	7.868	401.232	[M+Na]+	401.23	True	8.89218e+07	6.9097e+07	1.27308e+06	2.14093e+06	46.2854	5.53249	C22H34O5	Diterpenoids	XGQQRJZRTBKBRM-APTQHQDLSA-N	O=C(OC1C(=O)C(=C(CCC(C)CC(=O)O)C2(C)CCCC(C)(C)C12)C)C	---	56776332	---	Lipids and lipid-like molecules	Prenol lipids	UP
NEG2705	4-Amino-6-(tert-butyl)-4H-1,2,4-triazine-3-thione-5-one	2.576	199.066	[M-H]-	199.066	True	6.27053e+07	7.70663e+07	3.50112e+08	4.03227e+08	0.185536	-2.43023	C7H12N4OS	Triazinethiones	OFKAVNQBCRJBJE-UHFFFAOYSA-N	CC(C)(C)C1=NNC(=S)N(N)C1=O	---	676486	---	Organoheterocyclic compounds	Triazines	DOWN
NEG8917	Prednisone	4.731	357.168	[M-H]-	357.171	True	3.07839e+07	5.56443e+07	4.47341e+07	3.89699e+07	1.03255	0.0462059	C21H26O5	21-hydroxysteroids	XOFYZVNMUHMLCC-RBMFNSTISA-N	[H][C@@]12CC[C@](O)(C(=O)CO)[C@@]1(C)CC(=O)[C@@]1([H])[C@@]2([H])CCC2=CC(=O)C=C[C@]12C	C07370	5865	HMDB0014773	Lipids and lipid-like molecules	Steroids and steroid derivatives	NoSig
NEG5287	Sotalol	7.005	271.111	[M-H]-	271.112	True	9.11093e+07	8.62807e+07	222881	317136	328.489	8.3597	C12H20N2O3S	Sulfanilides	ZBMZVLHSJCTVON-UHFFFAOYSA-N	CC(C)NCC(O)C1=CC=C(NS(C)(=O)=O)C=C1	C07309	5253	HMDB0014632	Benzenoids	Benzene and substituted derivatives	UP
POS3084	Dihydrojasmone	7.649	167.143	[M+H]+	167.143	True	1.43296e+08	1.4719e+08	1.63222e+06	7.00362e+06	33.6372	5.07199	C11H18O	Ketones	YCIXWYOBMVNGTB-UHFFFAOYSA-N	CCCCCC(=C(C)1)C(=O)CC1	---	62378	HMDB0031565	Organic oxygen compounds	Organooxygen compounds	UP
NEG9334	Uncarine B	7.162	367.166	[M-H]-	367.166	True	1.36789e+08	7.69095e+07	232923	11475.5	874.386	9.77213	C21H24N2O4	Indolizidines	JMIAZDVHNCCPDM-VOBQHSATSA-N	O=C(OC)C1=COC(C)C2CN3CCC4(C(O)=NC=5C=CC=CC54)C3CC12	C17594	---	---	Organoheterocyclic compounds	Indolizidines	UP
NEG4380	Ellipticine	2.119	245.107	[M-H]-	245.108	True	2.43062e+09	2.41386e+09	4.73859e+08	4.79658e+08	5.08064	2.34501	C17H14N2	Carbazoles	CTSPAMFJBXKSOY-UHFFFAOYSA-N	Cc1c2ccncc2c(C)c2c1[nH]c1ccccc12	C09154	3213	HMDB0251751	Organoheterocyclic compounds	Indoles and derivatives	UP
