# Supplementary material for: Effects of Chardonnay grape skin residue on the chemical, sensory and nutritional value of Cabernet Sauvignon wine
Source: Food Chem X. 2025 Sep 19;31:103043. doi: 10.1016/j.fochx.2025.103043 (PMC12508854; doi:10.1016/j.fochx.2025.103043)
Supplement: Supplementary material 5 — Original mass spectrogram of CSW wine in positive ion modes after in vitro simulated digestion. CSW, Cabernet Sauvignon wine. [file mmc5.zip]

Archive with 1 entries (1 files):
- CSW (after digestion, positive ).raw
