# Supplementary material for: Effects of Chardonnay grape skin residue on the chemical, sensory and nutritional value of Cabernet Sauvignon wine
Source: Food Chem X. 2025 Sep 19;31:103043. doi: 10.1016/j.fochx.2025.103043 (PMC12508854; doi:10.1016/j.fochx.2025.103043)
Supplement: Supplementary material 9 — Original mass spectrogram of CSWS wine in negative ion mode. CSWS, Cabernet Sauvignon wine with Chardonnay grape skin residue. [file mmc9.zip]

Archive with 1 entries (1 files):
- CSWS (negative).raw
